# Supplementary material for: The de novo Transcriptome and Its Analysis in the Worldwide Vegetable Pest, Delia antiqua (Diptera: Anthomyiidae)
Source: G3 (Bethesda). 2014 Mar 10;4(5):851–9. doi: 10.1534/g3.113.009779 (PMC4025484; doi:10.1534/g3.113.009779)
Supplement: Supporting Information [file supp_g3.113.009779_FileS3.xls]

## Sheet: Additional file 2
Additional file 3. The ID and FPKM of unigenes, and the CAI, Nc and GC3 of ORF in each unigene in D. antiqua.
Unigene ID	FPKM	Log10FPKM	CAI	Nc	GC3
CL1001.Contig1	2.9365	0.46783	0.22945	53.3805	0.262
CL1001.Contig2	26.7042	1.42658	0.20662	46.9768	0.237
CL1003.Contig1	0.614	-0.211832	0.29234	45.254	0.351
CL1003.Contig2	0.2183	-0.660946	0.28773	45.8566	0.344
CL1007.Contig1	2.7708	0.442605	0.24157	45.5552	0.257
CL1007.Contig2	1.3869	0.142045	0.24157	45.5552	0.257
CL1008.Contig1	2402.93	3.38074	0.35653	40.4042	0.386
CL1008.Contig2	278.128	2.44425	0.2283	49.5563	0.298
CL1010.Contig1	11.5565	1.06283	0.1826	47.695	0.229
CL1010.Contig2	1.8445	0.265879	0.1826	47.695	0.229
CL1013.Contig1	7.8417	0.89441	0.23198	46.2487	0.284
CL1013.Contig2	0.3774	-0.423198	0.1937	48.2027	0.226
CL1014.Contig1	32.1875	1.50769	0.24563	52.0339	0.345
CL1014.Contig3	0.4059	-0.391581	0.24563	52.0339	0.345
CL1015.Contig1	5.6984	0.755753	0.18396	48.7242	0.256
CL1016.Contig1	2.8783	0.459136	0.37394	48.9015	0.314
CL1016.Contig2	3.4973	0.543733	0.37394	48.9015	0.314
CL1017.Contig1	1.1153	0.0473917	0.18931	49.041	0.284
CL1017.Contig2	2.2856	0.359	0.19007	49.4194	0.282
CL1022.Contig1	7.2107	0.857977	0.21305	45.0662	0.245
CL1024.Contig1	3.6938	0.567473	0.266	42.5396	0.273
CL1024.Contig2	3.9339	0.594823	0.26456	43.1488	0.268
CL1025.Contig2	11.1502	1.04728	0.19488	51.2113	0.275
CL1028.Contig1	0.3541	-0.450874	0.17467	47.2204	0.232
CL1028.Contig2	1.4014	0.146562	0.17404	47.5717	0.236
CL103.Contig1	1.3714	0.137164	0.2274	51.8962	0.33
CL103.Contig2	0	#NUM!	0.2274	51.8962	0.33
CL1033.Contig1	7.9108	0.89822	0.22339	54.1732	0.352
CL1033.Contig2	1.3551	0.131971	0.22088	53.4486	0.358
CL1034.Contig1	3.2997	0.518474	0.23377	46.2717	0.259
CL1034.Contig2	1.4018	0.146686	0.2179	44.7616	0.213
CL1035.Contig1	3.122	0.494433	0.15291	46.9379	0.218
CL1036.Contig1	5.56	0.745075	0.18407	51.7682	0.239
CL1037.Contig1	34.3501	1.53593	0.38874	43.0749	0.447
CL1037.Contig2	286.769	2.45753	0.38874	43.0749	0.447
CL1037.Contig3	158.97	2.20131	0.36612	44.9838	0.432
CL1038.Contig1	2.4942	0.396931	0.1822	48.4841	0.261
CL1038.Contig2	0.1914	-0.718058	0.18982	52.21	0.267
CL1039.Contig1	1.8021	0.255779	0.22934	48.0087	0.301
CL1039.Contig2	0.1552	-0.809108	0.22934	48.0087	0.301
CL104.Contig1	20.0339	1.30177	0.21379	46.1456	0.238
CL104.Contig2	12.8506	1.10892	0.2196	46.2097	0.24
CL104.Contig3	4.2372	0.627079	0.21055	46.32	0.231
CL1040.Contig1	0.2037	-0.691009	0.22082	51.3924	0.33
CL1040.Contig2	1.2359	0.0919833	0.2428	51.9902	0.481
CL1046.Contig1	5.2428	0.719563	0.22188	46.7989	0.348
CL1046.Contig2	0.061	-1.21467	0.22188	46.7989	0.348
CL1047.Contig1	7.0636	0.849026	0.18336	50.8771	0.29
CL1047.Contig2	1.9876	0.298329	0.18336	50.8771	0.29
CL105.Contig1	0.9776	-0.00983881	0.22112	47.6626	0.292
CL105.Contig2	2.7629	0.441365	0.22112	47.6626	0.292
CL1050.Contig1	57.1835	1.75727	0.16447	49.2652	0.249
CL1053.Contig1	40.4661	1.60709	0.21761	50.4032	0.281
CL1055.Contig1	7.5151	0.875935	0.30282	48.7465	0.369
CL1055.Contig2	117.523	2.07012	0.3118	48.4498	0.376
CL1056.Contig1	0.3131	-0.504317	0.1793	46.7806	0.207
CL1056.Contig2	0.2564	-0.591082	0.1793	46.7806	0.207
CL1056.Contig3	2.2578	0.353685	0.19003	51.4048	0.267
CL1057.Contig1	9.402	0.97322	0.23014	48.1923	0.274
CL1057.Contig2	0.3853	-0.414201	0.26901	48.613	0.291
CL1059.Contig1	14.3356	1.15642	0.18375	46.9118	0.248
CL106.Contig1	24.2631	1.38495	0.2059	46.6411	0.232
CL1061.Contig1	1.1131	0.0465342	0.20708	45.7133	0.236
CL1061.Contig2	2.7399	0.437735	0.22402	50.6641	0.279
CL1062.Contig1	1.6508	0.217694	0.19508	45.3331	0.195
CL1062.Contig2	0.5399	-0.267687	0.1685	47.9424	0.209
CL1063.Contig1	0.5985	-0.222936	0.22329	49.3075	0.293
CL1063.Contig2	1.9422	0.288294	0.22231	49.5093	0.306
CL1066.Contig1	3087.46	3.4896	0.30553	44.5045	0.303
CL1068.Contig1	2.1977	0.341968	0.164	48.6411	0.198
CL1069.Contig1	1365.9	3.13542	0.21842	53.6315	0.309
CL1070.Contig1	3.5071	0.544948	0.1406	49.2274	0.206
CL1070.Contig2	0.2792	-0.554085	0.11127	51.4189	0.189
CL1072.Contig1	8.2892	0.918513	0.1961	48.4708	0.273
CL1075.Contig1	1.9733	0.295193	0.20293	46.2061	0.271
CL1075.Contig2	0.5599	-0.25189	0.2018	45.3052	0.266
CL1077.Contig1	98.4203	1.99308	0.25054	46.3395	0.217
CL1077.Contig2	68.9037	1.83824	0.25054	46.3395	0.217
CL108.Contig1	5.6647	0.753177	0.26015	48.105	0.313
CL108.Contig2	1.4703	0.167406	0.26015	48.105	0.313
CL1080.Contig1	69.3915	1.84131	0.12018	46.6987	0.08
CL1082.Contig1	11.3242	1.05401	0.19929	48.6479	0.264
CL1082.Contig2	4.0707	0.609669	0.19815	53.6131	0.324
CL1084.Contig1	0.3674	-0.434861	0.2069	52.944	0.348
CL1084.Contig2	2.4427	0.38787	0.18028	49.6112	0.263
CL1085.Contig1	3.9271	0.594072	0.19069	48.2012	0.223
CL1085.Contig2	1.6083	0.206367	0.1812	49.8202	0.244
CL1085.Contig3	18.6565	1.27083	0.18672	49.7176	0.249
CL1086.Contig1	73.9144	1.86873	0.25254	44.416	0.283
CL1088.Contig1	2.6619	0.425192	0.21552	46.3276	0.285
CL1088.Contig2	0.6418	-0.1926	0.21912	46.6814	0.292
CL109.Contig1	4.9345	0.693243	0.20804	49.3947	0.289
CL109.Contig2	2.1499	0.332418	0.15592	48.421	0.242
CL1091.Contig1	15.6047	1.19326	0.30181	42.4823	0.329
CL1091.Contig2	8.0664	0.90668	0.30181	42.4823	0.329
CL1093.Contig1	1.7918	0.25329	0.22301	49.2805	0.249
CL1093.Contig2	0.9576	-0.0188159	0.22271	49.5864	0.255
CL1094.Contig1	368.948	2.56697	0.4038	48.3269	0.487
CL1094.Contig2	435.46	2.63895	0.41585	48.5864	0.5
CL1094.Contig3	0.9742	-0.0113519	0.43086	45.816	0.487
CL1095.Contig1	0.9367	-0.0283995	0.16973	49.0657	0.221
CL1095.Contig2	0	#NUM!	0.18105	48.9419	0.231
CL1098.Contig1	0.1595	-0.797239	0.3137	45.8158	0.387
CL1098.Contig2	0.26	-0.585027	0.31185	44.6486	0.37
CL1099.Contig3	1.2894	0.110388	0.35877	42.7514	0.548
CL1099.Contig4	3.7877	0.578376	0.37074	41.9909	0.577
CL1101.Contig1	154.262	2.18826	0.28525	44.2588	0.31
CL1102.Contig1	1.8918	0.276875	0.28939	40.5408	0.273
CL1102.Contig2	0.3593	-0.444543	0.29192	39.9616	0.271
CL1103.Contig2	42.2383	1.62571	0.2178	46.2991	0.275
CL1104.Contig1	12.6457	1.10194	0.21102	47.1868	0.297
CL1108.Contig1	47.2794	1.67467	0.179	46.6144	0.16
CL1108.Contig2	15.2651	1.1837	0.20211	51.197	0.294
CL1108.Contig3	9.7609	0.98949	0.18978	47.5543	0.215
CL1109.Contig1	2.156	0.333649	0.22499	50.622	0.324
CL111.Contig1	3.7058	0.568882	0.15464	48.7962	0.236
CL1112.Contig1	1.4047	0.147584	0.17502	49.8786	0.263
CL1112.Contig2	0.6281	-0.201971	0.17907	46.365	0.265
CL1113.Contig1	32.1541	1.50724	0.25474	51.2726	0.402
CL1114.Contig1	30.1587	1.47941	0.24122	43.6425	0.275
CL1116.Contig1	54.6071	1.73725	0.22567	49.5089	0.217
CL1117.Contig1	0.2967	-0.527682	0.21443	46.4909	0.251
CL1117.Contig2	0.1786	-0.748119	0.21443	46.4909	0.251
CL1117.Contig3	0.1045	-0.980884	0.21443	46.4909	0.251
CL1117.Contig4	0.4724	-0.32569	0.21443	46.4909	0.251
CL1118.Contig1	3.7792	0.5774	0.17621	51.0724	0.247
CL112.Contig1	1.1948	0.0772952	0.21144	46.7001	0.274
CL112.Contig2	1.157	0.0633334	0.21584	47.8135	0.285
CL1121.Contig1	0.0282	-1.54975	0.29567	49.238	0.37
CL1121.Contig2	0.0299	-1.52433	0.29567	49.238	0.37
CL1121.Contig3	0	#NUM!	0.31618	49.9438	0.403
CL1121.Contig4	0.0779	-1.10846	0.31618	49.9438	0.403
CL1122.Contig1	4.4408	0.647461	0.18627	48.3513	0.214
CL1123.Contig1	5.0505	0.703334	0.23388	47.1679	0.331
CL1123.Contig2	0.9327	-0.030258	0.2578	46.4284	0.4
CL1124.Contig1	20.0958	1.30311	0.23404	47.8093	0.293
CL1126.Contig1	82.5621	1.91678	0.23461	49.0626	0.23
CL1127.Contig1	1.0655	0.0275535	0.15611	51.3628	0.21
CL1127.Contig2	0.4362	-0.360314	0.15611	51.3628	0.21
CL1128.Contig1	1.7798	0.250371	0.14115	49.9979	0.264
CL1129.Contig1	1.8737	0.2727	0.23868	44.6548	0.283
CL1129.Contig2	5.1652	0.713087	0.23631	44.3191	0.278
CL1131.Contig1	4.9529	0.69486	0.18779	47.2503	0.179
CL1131.Contig2	42.8662	1.63211	0.216	46.36	0.274
CL1131.Contig3	6.707	0.826528	0.1958	47.0809	0.246
CL1132.Contig1	11.877	1.07471	0.19374	49.2131	0.305
CL1133.Contig1	27.7411	1.44312	0.22555	46.8295	0.265
CL1133.Contig2	1.1848	0.073645	0.29659	53.677	0.341
CL1134.Contig1	0.3928	-0.405829	0.18991	48.7852	0.255
CL1134.Contig2	0.7422	-0.129479	0.16507	48.1247	0.243
CL1134.Contig3	0.6984	-0.155896	0.16507	48.1247	0.243
CL1134.Contig5	0.3553	-0.449405	0.18991	48.7852	0.255
CL1135.Contig1	4.3078	0.634256	0.33914	47.9177	0.3
CL1136.Contig1	1.0491	0.0208169	0.32009	52.2485	0.404
CL1137.Contig1	2.0447	0.31063	0.30912	41.266	0.321
CL1137.Contig2	1.9043	0.279735	0.31513	40.9532	0.327
CL1138.Contig1	6.2099	0.793085	0.18034	49.9714	0.27
CL1140.Contig1	3.2982	0.518277	0.20492	48.6587	0.255
CL1141.Contig1	6.0782	0.783775	0.22528	47.6199	0.293
CL1141.Contig2	0	#NUM!	0.23124	48.1127	0.302
CL1147.Contig1	10.7284	1.03053	0.25949	53.9255	0.39
CL1147.Contig2	7.7688	0.890354	0.23739	48.1222	0.277
CL1148.Contig1	0.5529	-0.257353	0.18681	47.1054	0.272
CL1148.Contig2	5.0266	0.701274	0.18809	47.6013	0.275
CL1149.Contig1	2.519	0.401228	0.1997	47.3917	0.257
CL1149.Contig2	1.0745	0.0312064	0.19694	47.1078	0.246
CL115.Contig5	89.9202	1.95386	0.23494	53.1901	0.286
CL1150.Contig1	206	2.31387	0.21529	48.328	0.383
CL1150.Contig2	0.7401	-0.13071	0.27826	46.643	0.349
CL1151.Contig1	7.4346	0.871258	0.16056	47.2969	0.21
CL1153.Contig1	2.4986	0.397697	0.24156	52.8348	0.327
CL1153.Contig2	0.1218	-0.914353	0.25044	52.3014	0.323
CL1155.Contig1	7.3259	0.864861	0.1695	48.649	0.286
CL1155.Contig2	0.1673	-0.776504	0.16949	48.7423	0.291
CL1155.Contig3	1.3864	0.141889	0.1695	48.649	0.286
CL1156.Contig1	1.5695	0.195761	0.19403	52.5944	0.31
CL1156.Contig2	3.3175	0.520811	0.19576	50.4595	0.299
CL1157.Contig1	1.0916	0.0380635	0.22627	46.4378	0.245
CL1157.Contig2	0	#NUM!	0.24825	48.9126	0.294
CL1158.Contig1	14.3049	1.15548	0.2189	45.4932	0.262
CL1158.Contig2	0.1242	-0.905878	0.19662	50.4772	0.241
CL1159.Contig1	5.5542	0.744622	0.19803	51.9349	0.25
CL1159.Contig2	11.066	1.04399	0.21706	52.1535	0.283
CL1160.Contig1	14.7287	1.16816	0.2757	46.1241	0.286
CL1160.Contig2	5.6965	0.755608	0.27001	48.2677	0.301
CL1163.Contig1	10.6159	1.02596	0.2406	47.3763	0.322
CL1165.Contig1	5.0397	0.702405	0.18841	49.7627	0.238
CL1169.Contig1	2.086	0.319314	0.20977	49.5688	0.281
CL1169.Contig2	0.0596	-1.22475	0.21327	49.5832	0.29
CL1171.Contig1	16.8199	1.22582	0.18789	48.1934	0.202
CL1171.Contig2	8.1699	0.912217	0.17041	45.0853	0.164
CL1172.Contig1	7.1184	0.852382	0.184	53.2865	0.305
CL1175.Contig1	121.998	2.08635	0.33872	55.5264	0.4
CL1175.Contig2	34.5755	1.53877	0.41705	48.9812	0.439
CL1176.Contig1	2.1111	0.324509	0.17167	47.4693	0.255
CL1176.Contig2	1.1337	0.0544981	0.17115	47.8907	0.262
CL1177.Contig1	41.3955	1.61695	0.201	47.5052	0.244
CL1178.Contig1	87.8298	1.94364	0.23105	51.7603	0.308
CL1179.Contig1	3.1973	0.504783	0.22468	50.9547	0.339
CL118.Contig1	0.1429	-0.844968	0.20982	51.6798	0.33
CL118.Contig2	2.2226	0.346861	0.20982	51.6798	0.33
CL118.Contig3	1.9316	0.285917	0.22783	51.0337	0.347
CL118.Contig4	2.2809	0.358106	0.22783	51.0337	0.347
CL1180.Contig1	31.2472	1.49481	0.20022	45.842	0.23
CL1180.Contig2	1.0969	0.040167	0.20275	45.8554	0.234
CL1185.Contig1	3.0058	0.47796	0.2262	50.38	0.313
CL1186.Contig1	3.9663	0.598386	0.23694	53.7893	0.403
CL1187.Contig1	1.2852	0.108971	0.26307	53.3465	0.423
CL1187.Contig2	0.8179	-0.0872998	0.26307	53.3465	0.423
CL1189.Contig1	39.4706	1.59627	0.21732	46.3963	0.281
CL1189.Contig2	1.8303	0.262522	0.23443	50.6713	0.328
CL1189.Contig3	18.3959	1.26472	0.23443	50.6713	0.328
CL1190.Contig1	45.1961	1.6551	0.27643	48.3249	0.315
CL1190.Contig2	5.5589	0.744989	0.21395	46.7034	0.247
CL1190.Contig3	4.9328	0.693094	0.21414	46.9554	0.249
CL1190.Contig4	4.7516	0.67684	0.21533	47.0139	0.25
CL1190.Contig5	1.906	0.280123	0.21334	47.1637	0.25
CL1190.Contig6	6.7596	0.829921	0.2174	45.6457	0.25
CL1191.Contig1	1.3498	0.130269	0.18777	49.0687	0.283
CL1191.Contig2	0.7464	-0.127028	0.18664	47.4874	0.28
CL1192.Contig1	19.7162	1.29482	0.20055	50.7985	0.268
CL1193.Contig1	14.7456	1.16866	0.20329	47.8593	0.231
CL1193.Contig2	2.9734	0.473253	0.18333	46.6581	0.185
CL1194.Contig1	5.9217	0.772446	0.26043	56.0824	0.489
CL1195.Contig1	11.5272	1.06172	0.26125	45.7248	0.311
CL1195.Contig2	3.5017	0.544279	0.27888	47.6699	0.338
CL1196.Contig1	7.7837	0.891186	0.25883	48.4195	0.287
CL1196.Contig2	12.1092	1.08312	0.25883	48.4195	0.287
CL1198.Contig1	15.1907	1.18158	0.18891	49.0319	0.223
CL1199.Contig1	3.1551	0.499013	0.22051	45.0885	0.238
CL120.Contig1	10.5212	1.02207	0.19665	48.8766	0.299
CL120.Contig2	5.9863	0.777158	0.15377	49.4334	0.2
CL1200.Contig1	4.9719	0.696522	0.20435	47.9478	0.256
CL1200.Contig2	1.911	0.281261	0.20435	47.9478	0.256
CL1203.Contig1	6.2429	0.795386	0.21091	50.6359	0.317
CL1203.Contig2	2.2391	0.350073	0.21423	50.8959	0.322
CL1204.Contig1	19.0458	1.2798	0.20453	49.4764	0.279
CL1204.Contig2	2.7714	0.442699	0.20261	50.3715	0.309
CL1205.Contig1	0.9479	-0.0232375	0.24104	49.7866	0.281
CL1205.Contig2	0.2845	-0.545918	0.18164	51.7692	0.32
CL1205.Contig3	0.7698	-0.113622	0.17606	50.8229	0.315
CL1206.Contig1	0.3787	-0.421705	0.26651	52.0219	0.412
CL1206.Contig2	1.595	0.202761	0.26188	51.1112	0.378
CL1207.Contig1	0.1381	-0.859806	0.21848	52.5726	0.35
CL1207.Contig2	0	#NUM!	0.20859	51.0056	0.315
CL1208.Contig1	40.6267	1.60881	0.22325	50.7996	0.366
CL1209.Contig1	2.3073	0.363104	0.1814	50.7221	0.255
CL121.Contig1	15.9188	1.20191	0.17799	47.7855	0.219
CL121.Contig2	4.4024	0.64369	0.17244	49.3682	0.234
CL1210.Contig2	1.476	0.169086	0.21541	50.8896	0.245
CL1213.Contig1	2.8704	0.457942	0.28543	53.9817	0.513
CL1214.Contig1	78.4896	1.89481	0.20004	48.0585	0.241
CL1217.Contig1	11.8934	1.07531	0.21375	48.3634	0.212
CL1217.Contig2	5.1611	0.712742	0.19292	46.268	0.213
CL1218.Contig1	18.349	1.26361	0.21201	52.3535	0.309
CL1218.Contig2	5.1323	0.710312	0.23146	50.9089	0.242
CL1219.Contig1	0.1516	-0.819301	0.19952	49.0374	0.28
CL1219.Contig2	0.0639	-1.1945	0.18856	48.2799	0.259
CL1220.Contig1	0.349	-0.457175	0.21561	47.1458	0.295
CL1220.Contig2	0.4236	-0.373044	0.2189	47.3078	0.295
CL1223.Contig1	1.6398	0.214791	0.18697	48.2674	0.21
CL1223.Contig2	1.1969	0.0780579	0.18763	49.6227	0.239
CL1223.Contig3	1.3342	0.125221	0.19376	52.4015	0.294
CL1224.Contig1	34.7982	1.54156	0.22221	49.789	0.275
CL1224.Contig2	1.9847	0.297695	0.21145	50.9862	0.306
CL1225.Contig1	5.38	0.730782	0.23703	48.6376	0.298
CL1225.Contig2	4.621	0.664736	0.24084	49.1699	0.301
CL1226.Contig1	3.1098	0.492732	0.24566	49.3554	0.355
CL1227.Contig1	0.9625	-0.0165993	0.22792	50.02	0.327
CL1227.Contig2	0.3938	-0.404724	0.22913	51.787	0.286
CL1228.Contig1	1.4999	0.176062	0.14827	51.6857	0.357
CL1228.Contig2	1.4295	0.155184	0.13772	50.3641	0.338
CL1230.Contig1	37.8068	1.57757	0.22351	48.6968	0.296
CL1230.Contig3	9.3648	0.971499	0.16401	50.5348	0.239
CL1231.Contig1	0.03	-1.52288	0.15891	49.9167	0.298
CL1231.Contig4	0.097	-1.01323	0.14577	52.5943	0.333
CL1232.Contig1	17.3699	1.2398	0.23702	51.6728	0.327
CL1232.Contig2	4.4403	0.647412	0.18034	48.9465	0.242
CL1232.Contig3	35.6713	1.55232	0.19736	49.9284	0.272
CL1232.Contig4	2.1752	0.337499	0.19683	50.0452	0.221
CL1234.Contig1	13.5515	1.13199	0.22621	42.8477	0.232
CL1234.Contig2	12.94	1.11193	0.21328	46.9081	0.237
CL1236.Contig1	11.3615	1.05544	0.1686	50.6873	0.266
CL1236.Contig2	58.0038	1.76346	0.17838	48.9112	0.24
CL1237.Contig1	1.6363	0.213863	0.20394	49.0063	0.248
CL1237.Contig2	1.0473	0.0200711	0.20394	49.0063	0.248
CL1238.Contig1	581.588	2.76462	0.28412	50.5665	0.38
CL1238.Contig2	502.296	2.70096	0.27727	51.1948	0.38
CL1238.Contig3	539.311	2.73184	0.27727	51.1948	0.38
CL1238.Contig4	932.817	2.9698	0.31376	52.1483	0.413
CL124.Contig1	1.9871	0.29822	0.30548	47.7948	0.362
CL124.Contig2	2.7701	0.442495	0.29666	48.0925	0.344
CL1240.Contig1	5.2908	0.723521	0.19978	51.5938	0.264
CL1240.Contig2	4.7463	0.676355	0.13329	45.854	0.155
CL1241.Contig1	3.5891	0.554986	0.30882	47.3263	0.5
CL1241.Contig2	2.7678	0.442135	0.32937	47.8246	0.516
CL1243.Contig1	15.5458	1.19161	0.20238	49.0067	0.266
CL1243.Contig2	2.9777	0.473881	0.1981	53.0403	0.312
CL1244.Contig1	14.7423	1.16857	0.21708	50.5097	0.314
CL1246.Contig1	133.587	2.12576	0.2383	45.1395	0.196
CL1247.Contig1	2.662	0.425208	0.20261	51.5137	0.302
CL1247.Contig2	0.1437	-0.842543	0.20261	51.5137	0.302
CL1248.Contig1	3.4892	0.542726	0.22625	48.8057	0.319
CL1248.Contig2	0.5876	-0.230918	0.26356	49.7249	0.377
CL1249.Contig1	32.6621	1.51404	0.22725	50.7996	0.312
CL125.Contig1	0.6333	-0.198391	0.25713	48.0108	0.328
CL125.Contig2	0.7313	-0.135904	0.25873	47.9794	0.328
CL125.Contig3	0.9737	-0.0115748	0.25048	47.7829	0.316
CL125.Contig4	0.7712	-0.112833	0.25185	47.7562	0.315
CL1250.Contig1	2.6155	0.417555	0.27097	47.9668	0.335
CL1250.Contig2	0.18	-0.744727	0.29322	48.1395	0.363
CL1252.Contig1	26.2187	1.41861	0.21641	50.1085	0.304
CL1255.Contig1	26.9102	1.42992	0.16004	49.4986	0.202
CL126.Contig1	0.8749	-0.0580416	0.1872	50.2743	0.309
CL126.Contig2	1.1926	0.0764948	0.20703	51.7193	0.306
CL1262.Contig1	4.883	0.688687	0.1626	48.2789	0.24
CL1263.Contig1	4.6582	0.668218	0.16603	47.5233	0.192
CL1264.Contig1	1.0177	0.00761977	0.22644	52.2436	0.345
CL1264.Contig2	1.0349	0.0148984	0.21622	51.954	0.318
CL1264.Contig3	0.4246	-0.37202	0.21019	47.6517	0.283
CL1267.Contig1	5.8164	0.764654	0.22996	46.3294	0.282
CL127.Contig1	1.0396	0.0168663	0.22863	44.9297	0.291
CL127.Contig2	2.3441	0.369976	0.23437	44.5115	0.295
CL1270.Contig1	3.7679	0.576099	0.23312	45.7738	0.299
CL1270.Contig2	1.4486	0.160948	0.25221	47.3291	0.293
CL1275.Contig1	8.8285	0.945887	0.18287	52.522	0.287
CL1275.Contig2	0.6958	-0.157516	0.1965	53.5261	0.31
CL1277.Contig1	2.6747	0.427275	0.21299	49.3283	0.29
CL1277.Contig2	1.15	0.0606978	0.21299	49.3283	0.29
CL1279.Contig1	3.6487	0.562138	0.26174	49.6851	0.311
CL1279.Contig2	0.9092	-0.0413406	0.2509	50.899	0.325
CL1279.Contig3	0.7634	-0.117248	0.20805	52.287	0.278
CL128.Contig1	3.4542	0.538347	0.15796	48.1234	0.266
CL128.Contig2	9.3383	0.970268	0.15881	46.9377	0.25
CL1280.Contig1	0.9945	-0.00239521	0.19163	49.6316	0.26
CL1280.Contig2	0.9047	-0.0434954	0.19163	49.6316	0.26
CL1280.Contig3	0.0675	-1.1707	0.19163	49.6316	0.26
CL1281.Contig1	1.5603	0.193208	0.20067	49.0801	0.326
CL1281.Contig2	0.7811	-0.107293	0.20414	50.0925	0.351
CL1282.Contig1	1.3482	0.129754	0.15441	49.6859	0.245
CL1282.Contig2	4.3939	0.64285	0.16083	49.0946	0.256
CL1283.Contig1	1.3248	0.12215	0.19092	48.4105	0.277
CL1283.Contig2	0.5046	-0.297053	0.19549	47.718	0.286
CL1284.Contig1	24.9461	1.397	0.21742	50.4377	0.237
CL1284.Contig2	24.5701	1.39041	0.20373	48.6986	0.213
CL1285.Contig1	18.4285	1.26549	0.18092	47.5133	0.26
CL1287.Contig1	2.6454	0.422491	0.2063	53.9449	0.314
CL1287.Contig2	1.9257	0.284589	0.20163	49.2733	0.263
CL1288.Contig1	58.6797	1.76849	0.34832	41.4186	0.342
CL1288.Contig2	0.6321	-0.199214	0.32568	42.0427	0.332
CL1288.Contig3	21.284	1.32805	0.31624	43.5765	0.34
CL1288.Contig4	0.1894	-0.72262	0.29903	46.1318	0.351
CL1288.Contig5	83.042	1.9193	0.31346	45.5076	0.347
CL1288.Contig6	6.7799	0.831223	0.27969	46.5216	0.341
CL129.Contig1	3.8033	0.580161	0.2223	48.9588	0.284
CL1290.Contig1	5.9658	0.775669	0.27427	47.9697	0.286
CL1292.Contig1	4.3399	0.63748	0.2064	52.6282	0.304
CL1292.Contig2	1.7746	0.2491	0.2064	52.6282	0.304
CL1293.Contig1	18.7605	1.27324	0.20279	45.7617	0.2
CL1293.Contig2	32.2534	1.50858	0.20712	47.7103	0.25
CL1294.Contig1	2680.06	3.42814	0.47016	41.0189	0.535
CL1295.Contig1	22.5358	1.35287	0.29962	51.7233	0.378
CL1295.Contig2	32.6794	1.51427	0.27155	51.0711	0.311
CL1296.Contig1	10.6167	1.02599	0.24081	50.6712	0.292
CL1296.Contig2	1.3786	0.139438	0.24081	50.6712	0.292
CL1299.Contig1	16.7776	1.22473	0.22435	49.2882	0.361
CL1299.Contig2	16.2468	1.21077	0.17205	50.5573	0.247
CL1299.Contig3	8.4434	0.926517	0.26727	49.6269	0.344
CL1299.Contig4	34.5617	1.5386	0.22352	47.1371	0.297
CL13.Contig1	19.0966	1.28096	0.25373	49.7548	0.266
CL130.Contig1	3.1114	0.492956	0.2474	44.7413	0.292
CL130.Contig2	3.124	0.494711	0.23279	49.3626	0.319
CL130.Contig3	3.3979	0.531211	0.24714	44.4509	0.292
CL130.Contig4	3.5412	0.54915	0.23113	49.4488	0.321
CL1300.Contig1	7.3264	0.864891	0.28206	47.9238	0.353
CL1300.Contig2	0.1829	-0.737786	0.28206	47.9238	0.353
CL1301.Contig1	5.0065	0.699534	0.18845	46.5196	0.251
CL1302.Contig1	4.5028	0.653483	0.17994	48.8807	0.208
CL1303.Contig1	2.3451	0.370161	0.19377	50.8306	0.273
CL1303.Contig2	3.3372	0.523382	0.19377	50.8306	0.273
CL1303.Contig3	2.225	0.34733	0.19377	50.8306	0.273
CL1305.Contig1	11.7537	1.07017	0.20432	50.8095	0.338
CL1305.Contig2	13.033	1.11504	0.23244	48.4421	0.235
CL1305.Contig3	4.5316	0.656252	0.19852	49.1956	0.26
CL1305.Contig4	36.6756	1.56438	0.22529	47.2218	0.261
CL1306.Contig1	4.4116	0.644596	0.19953	53.6606	0.351
CL1306.Contig2	6.1785	0.790883	0.22576	51.5867	0.369
CL1308.Contig1	3.3833	0.529341	0.2286	48.3325	0.289
CL1308.Contig2	1.9649	0.29334	0.22815	48.3797	0.289
CL1310.Contig1	4.4288	0.646286	0.16071	48.539	0.198
CL1310.Contig2	12.2747	1.08901	0.16071	48.539	0.198
CL1315.Contig1	0.9013	-0.0451306	0.22272	48.007	0.28
CL1317.Contig1	12.1255	1.0837	0.21533	53.4038	0.355
CL1320.Contig1	5.5142	0.741483	0.18889	50.1019	0.283
CL1323.Contig1	5.5528	0.744512	0.17011	46.2651	0.231
CL1323.Contig2	2.5556	0.407493	0.16231	49.8534	0.194
CL1324.Contig1	0.4489	-0.34785	0.24303	50.2333	0.338
CL1324.Contig2	0.1235	-0.908333	0.20504	48.5744	0.293
CL1325.Contig1	1.9573	0.291657	0.36077	46.2943	0.405
CL1325.Contig2	0.5809	-0.235899	0.41534	46.8829	0.451
CL1325.Contig3	4.0552	0.608012	0.42203	46.9961	0.514
CL1326.Contig1	3.7006	0.568272	0.2164	49.4218	0.333
CL1327.Contig1	3.9171	0.592965	0.13955	48.7489	0.202
CL1329.Contig1	1.6628	0.22084	0.16041	48.5106	0.299
CL1329.Contig2	0.6807	-0.167044	0.14849	48.5941	0.313
CL1330.Contig1	9.5566	0.980303	0.22354	48.9978	0.259
CL1330.Contig2	0	#NUM!	0.22832	49.8405	0.261
CL1332.Contig1	2.3296	0.367281	0.21722	49.3918	0.323
CL1334.Contig1	35.5819	1.55123	0.26496	45.2534	0.283
CL1335.Contig1	1937.66	3.28728	0.2176	45.9511	0.245
CL1336.Contig1	2.3689	0.374547	0.20477	47.5777	0.267
CL1336.Contig2	0.1704	-0.76853	0.21848	47.1477	0.281
CL1337.Contig1	6.3332	0.801623	0.25428	44.0194	0.292
CL1337.Contig2	9.1233	0.960152	0.24801	45.2059	0.286
CL1339.Contig1	6.7886	0.83178	0.18857	50.9093	0.264
CL1339.Contig2	6.4627	0.810414	0.17276	48.3569	0.261
CL134.Contig1	4.6761	0.669884	0.18422	50.1372	0.196
CL134.Contig2	22.1706	1.34578	0.17501	47.3769	0.201
CL134.Contig3	1.8846	0.275219	0.18794	48.5523	0.23
CL1340.Contig1	11.4025	1.057	0.27016	52.7372	0.399
CL1340.Contig2	8.5384	0.931376	0.26286	52.993	0.393
CL1343.Contig1	1.6107	0.207015	0.19664	53.2763	0.311
CL1343.Contig2	0.3208	-0.493766	0.19362	51.5889	0.289
CL1344.Contig1	2.6962	0.430752	0.205	47.464	0.291
CL1344.Contig2	1.7618	0.245957	0.205	47.464	0.291
CL1346.Contig1	3.1313	0.495725	0.20479	47.9537	0.198
CL1347.Contig1	8.5656	0.932758	0.23296	49.6627	0.326
CL1348.Contig1	4.3379	0.63728	0.22268	50.4841	0.32
CL1349.Contig1	13.0153	1.11445	0.26039	40.5263	0.242
CL1349.Contig2	13.2176	1.12115	0.26017	40.3177	0.239
CL135.Contig1	3.4175	0.533709	0.13906	50.0626	0.196
CL1352.Contig1	2.1501	0.332459	0.21889	46.9015	0.301
CL1352.Contig2	0.0821	-1.08566	0.21889	46.9015	0.301
CL1353.Contig1	1.7798	0.250371	0.24603	52.4536	0.392
CL1354.Contig1	27.9279	1.44604	0.21731	51.8553	0.221
CL1354.Contig2	19.893	1.2987	0.3	47.1874	0.252
CL1354.Contig3	12.466	1.09573	0.2786	47.1368	0.294
CL1354.Contig4	11.8366	1.07323	0.30653	45.6421	0.307
CL1355.Contig1	1.2027	0.0801573	0.23364	45.5648	0.256
CL1355.Contig2	1.2716	0.104351	0.23364	45.5648	0.256
CL1356.Contig1	20.2968	1.30743	0.28902	51.02	0.35
CL1357.Contig1	1.8103	0.257751	0.19772	50.8073	0.259
CL1357.Contig2	0.1957	-0.708409	0.16829	47.4958	0.213
CL1358.Contig1	7.0676	0.849272	0.23986	48.2718	0.294
CL1359.Contig1	8.0113	0.903703	0.22889	48.4822	0.288
CL1359.Contig2	6.8841	0.837847	0.22791	49.2352	0.292
CL1359.Contig3	38.012	1.57992	0.21021	47.5591	0.239
CL136.Contig1	146.259	2.16512	0.32376	43.3643	0.323
CL136.Contig2	1.3854	0.141575	0.32376	43.3643	0.323
CL1361.Contig1	34.1301	1.53314	0.1901	49.1765	0.195
CL1361.Contig2	136.375	2.13474	0.19332	47.2991	0.168
CL1362.Contig1	1.3819	0.140477	0.21047	50.2308	0.259
CL1362.Contig2	1.7802	0.250469	0.23062	49.4076	0.258
CL1365.Contig1	1.7945	0.253943	0.25403	52.131	0.273
CL1366.Contig1	4.7963	0.680906	0.18546	49.7858	0.269
CL1367.Contig1	2.6547	0.424015	0.19696	50.2441	0.25
CL1367.Contig2	1.4825	0.170995	0.21947	49.4023	0.241
CL1368.Contig1	17.2956	1.23794	0.2402	52.7666	0.286
CL1368.Contig2	169.514	2.22921	0.27072	52.317	0.296
CL1369.Contig1	3.6423	0.561376	0.14215	48.3741	0.222
CL137.Contig1	3.797	0.579441	0.30113	49.9658	0.38
CL1371.Contig1	9.919	0.996468	0.1833	45.3969	0.256
CL1371.Contig2	68.2302	1.83398	0.30612	49.1824	0.453
CL1372.Contig1	41.9553	1.62279	0.18416	46.4513	0.245
CL1372.Contig2	3.8859	0.589492	0.19412	50.4235	0.299
CL1374.Contig1	4.1846	0.621654	0.22906	49.495	0.254
CL1375.Contig1	16.4296	1.21563	0.21725	50.8805	0.371
CL1375.Contig2	1.1518	0.0613771	0.21725	50.8805	0.371
CL1376.Contig1	2.0148	0.304232	0.27198	51.2337	0.48
CL1378.Contig1	37.9419	1.57912	0.20308	47.0749	0.236
CL1379.Contig1	14.3073	1.15556	0.16723	48.3456	0.219
CL1379.Contig2	5.4862	0.739272	0.17072	45.9394	0.2
CL138.Contig1	1.3917	0.143546	0.23283	52.0311	0.344
CL138.Contig2	0.3599	-0.443818	0.23037	52.8949	0.351
CL1380.Contig1	0.8694	-0.0607804	0.17953	47.6809	0.243
CL1380.Contig2	0.5125	-0.290306	0.18169	47.769	0.244
CL1381.Contig1	1.0446	0.01895	0.19241	50.0162	0.299
CL1381.Contig2	0.1056	-0.976336	0.21381	47.5651	0.317
CL1381.Contig3	0.2625	-0.580871	0.13375	44.0037	0.183
CL1382.Contig1	7.2073	0.857773	0.18651	50.4192	0.319
CL1382.Contig2	0.6972	-0.156643	0.19187	51.7431	0.333
CL1383.Contig1	13.2202	1.12124	0.25883	47.9831	0.315
CL1383.Contig2	0.2249	-0.648011	0.18191	48.7024	0.23
CL1387.Contig1	0.4733	-0.324863	0.21904	44.7059	0.255
CL1387.Contig2	0.386	-0.413413	0.21904	44.7059	0.255
CL1388.Contig1	2.3441	0.369976	0.20127	47.7805	0.239
CL1388.Contig2	0.515	-0.288193	0.20856	48.4698	0.231
CL139.Contig1	5.239	0.719248	0.16918	48.9564	0.233
CL139.Contig2	4.0503	0.607487	0.18392	46.4505	0.195
CL1391.Contig1	3.2006	0.505231	0.35365	50.9704	0.465
CL1392.Contig1	2.9056	0.463236	0.18365	49.8223	0.3
CL1392.Contig2	1.0315	0.0134692	0.16953	48.9319	0.271
CL1395.Contig1	2.4066	0.381404	0.21441	51.1512	0.256
CL1395.Contig2	1.2135	0.0840398	0.20943	50.2897	0.239
CL1396.Contig1	0	#NUM!	0.19356	47.8684	0.226
CL1396.Contig2	2.2602	0.354147	0.21118	48.8001	0.257
CL1398.Contig1	1.8978	0.27825	0.3232	51.3017	0.426
CL140.Contig1	1.0368	0.015695	0.24695	48.8173	0.314
CL140.Contig2	0.055	-1.25964	0.24487	49.1142	0.31
CL1400.Contig1	0.9273	-0.0327797	0.19925	48.9956	0.281
CL1400.Contig2	0.3286	-0.483332	0.19925	48.9956	0.281
CL1401.Contig1	0.0357	-1.44733	0.1825	50.0425	0.333
CL1401.Contig2	0.1943	-0.711527	0.1825	50.0425	0.333
CL1401.Contig3	0.0324	-1.48945	0.1913	50.0938	0.278
CL1401.Contig4	0.645	-0.19044	0.1913	50.0938	0.278
CL1401.Contig5	2.3279	0.366964	0.25147	54.7348	0.407
CL1403.Contig1	5.3519	0.728508	0.19493	49.3595	0.276
CL1404.Contig1	0.9929	-0.00309449	0.22245	48.2754	0.308
CL1404.Contig2	0.9258	-0.0334828	0.22245	48.2754	0.308
CL1405.Contig1	59.8308	1.77692	0.23201	45.2714	0.255
CL1405.Contig2	5.1927	0.715393	0.23022	45.8472	0.25
CL1406.Contig1	2.7251	0.435382	0.17306	50.0638	0.228
CL1409.Contig1	75.3293	1.87696	0.24439	49.4211	0.25
CL1409.Contig2	28.9917	1.46227	0.24439	49.4211	0.25
CL1409.Contig3	59.0499	1.77122	0.24373	46.2188	0.284
CL1410.Contig1	1.9513	0.290324	0.25323	50.006	0.368
CL1410.Contig2	0	#NUM!	0.25031	50.6925	0.358
CL1410.Contig3	0.2982	-0.525492	0.25031	50.6925	0.358
CL1411.Contig1	2.5589	0.408053	0.15217	52.7298	0.278
CL1411.Contig2	1.3443	0.128496	0.17861	53.9096	0.298
CL1412.Contig1	3.6743	0.565175	0.1786	52.3278	0.323
CL1413.Contig1	1.8129	0.258374	0.18398	49.8126	0.256
CL1413.Contig2	0.2579	-0.588549	0.18986	51.8882	0.309
CL1414.Contig1	24.1689	1.38326	0.18453	49.3829	0.232
CL1414.Contig2	3.5619	0.551682	0.15589	47.7142	0.174
CL1415.Contig1	1.3054	0.115744	0.22919	52.0997	0.35
CL1415.Contig2	3.1915	0.503995	0.25336	52.7366	0.387
CL1416.Contig1	4.7994	0.681187	0.21604	45.5127	0.222
CL1416.Contig2	48.5584	1.68626	0.21604	45.5127	0.222
CL1418.Contig1	0.1985	-0.702239	0.20788	50.169	0.257
CL1418.Contig2	0.12	-0.920819	0.20033	50.499	0.26
CL1418.Contig3	0.0195	-1.70997	0.1942	50.3232	0.254
CL1418.Contig4	0.3425	-0.465339	0.2049	50.0666	0.262
CL1419.Contig1	0	#NUM!	0.21069	47.4856	0.264
CL1419.Contig2	0.7317	-0.135667	0.1991	47.3018	0.25
CL142.Contig1	10.1017	1.00439	0.25519	52.8129	0.367
CL142.Contig3	2.8586	0.456153	0.25519	52.8129	0.367
CL1420.Contig1	15.434	1.18848	0.26947	44.8986	0.285
CL1420.Contig2	22.6398	1.35487	0.262	44.2099	0.275
CL1422.Contig1	0.8208	-0.0857627	0.38347	44.5244	0.425
CL1422.Contig2	116.723	2.06716	0.35604	43.1262	0.39
CL1425.Contig1	0.3075	-0.512155	0.26784	48.6421	0.353
CL1425.Contig2	0.3497	-0.456304	0.26784	48.6421	0.353
CL1426.Contig1	7.0048	0.845396	0.19292	51.8977	0.287
CL1426.Contig2	0.3475	-0.459045	0.19736	53.081	0.304
CL1428.Contig1	0.6179	-0.209082	0.21933	46.8995	0.249
CL1428.Contig2	1.5348	0.186052	0.22366	46.8833	0.257
CL1429.Contig1	1.9714	0.294775	0.21709	47.5397	0.266
CL1429.Contig2	0.1991	-0.700929	0.21862	47.3926	0.264
CL1430.Contig1	2.198	0.342028	0.19958	50.207	0.258
CL1430.Contig2	2.0272	0.306897	0.21359	51.5752	0.29
CL1431.Contig1	6.6331	0.821717	0.21613	43.4102	0.227
CL1431.Contig2	12.552	1.09871	0.21613	43.4102	0.227
CL1432.Contig1	6.8177	0.833638	0.18489	46.5692	0.198
CL1432.Contig2	0.6174	-0.209433	0.16547	48.0231	0.186
CL1435.Contig1	12.0334	1.08039	0.21342	49.5819	0.244
CL1436.Contig1	2.3371	0.368677	0.1994	47.2259	0.237
CL1436.Contig2	0.3008	-0.521722	0.20013	48.0431	0.236
CL1438.Contig1	1.469	0.167022	0.20712	48.4004	0.303
CL1438.Contig2	1.8002	0.255321	0.207	48.0529	0.303
CL1444.Contig1	0.7204	-0.142426	0.21138	51.7693	0.344
CL1444.Contig2	2.3318	0.367691	0.2104	50.3224	0.332
CL1445.Contig1	2.7912	0.445791	0.22736	47.9086	0.235
CL1447.Contig1	2.2087	0.344137	0.2053	48.0718	0.259
CL1447.Contig2	0.4984	-0.302422	0.2053	48.0718	0.259
CL145.Contig1	7.5248	0.876495	0.20676	48.337	0.271
CL1450.Contig1	14.57	1.16346	0.18462	51.5383	0.313
CL1451.Contig1	0.2562	-0.591421	0.20208	46.5872	0.266
CL1451.Contig2	0.2629	-0.580209	0.21994	46.9278	0.222
CL1452.Contig1	53.9951	1.73235	0.24652	53.1961	0.373
CL1453.Contig1	1.6585	0.219715	0.23865	45.9736	0.275
CL1453.Contig2	1.8502	0.267219	0.24453	46.1769	0.273
CL1454.Contig1	149.656	2.1751	0.21275	53.5314	0.314
CL1456.Contig1	1.5669	0.195041	0.16454	50.0529	0.184
CL1456.Contig2	0.7565	-0.121191	0.16416	50.0529	0.184
CL1457.Contig1	2.3073	0.363104	0.23047	52.0231	0.299
CL146.Contig1	0.4221	-0.374585	0.23578	54.1132	0.346
CL146.Contig2	0.5955	-0.225118	0.23521	54.0371	0.343
CL1461.Contig1	9.447	0.975294	0.18249	48.1539	0.229
CL1462.Contig1	9.9122	0.99617	0.22514	45.5194	0.246
CL1463.Contig1	4.5149	0.654648	0.18393	49.5014	0.264
CL1464.Contig1	0	#NUM!	0.19192	48.0425	0.244
CL1464.Contig2	0	#NUM!	0.19063	47.9244	0.244
CL1464.Contig3	0	#NUM!	0.18872	47.6598	0.238
CL1464.Contig4	0.0622	-1.20621	0.18734	47.5264	0.238
CL1466.Contig1	0.299	-0.524329	0.22794	48.6752	0.316
CL1466.Contig2	2.6375	0.421192	0.22794	48.6752	0.316
CL1467.Contig1	1.5514	0.190724	0.14789	48.2569	0.222
CL1467.Contig2	1.4644	0.16566	0.14879	48.7299	0.222
CL1470.Contig1	127.256	2.10468	0.24563	51.5627	0.312
CL1471.Contig1	504.346	2.70273	0.43096	47.7936	0.433
CL1471.Contig2	459.384	2.66218	0.42834	42.3841	0.489
CL1471.Contig3	200.595	2.30232	0.44737	41.044	0.486
CL1473.Contig1	2.2054	0.343487	0.20215	48.8726	0.271
CL1473.Contig2	0.2467	-0.607831	0.20262	49.0073	0.278
CL1474.Contig1	3.2258	0.508637	0.21367	45.6499	0.274
CL1475.Contig1	9.7995	0.991204	0.19632	48.8405	0.299
CL1475.Contig2	1.9215	0.28364	0.14805	51.0689	0.246
CL1475.Contig3	2.2885	0.359551	0.15075	50.9239	0.263
CL1475.Contig4	17.896	1.25276	0.25582	47.8121	0.294
CL1475.Contig5	14.0486	1.14763	0.16178	51.5808	0.247
CL1475.Contig6	5.7936	0.762949	0.28503	48.2298	0.284
CL1476.Contig1	0.28	-0.552842	0.28736	44.3053	0.354
CL1476.Contig2	0.2449	-0.611011	0.28386	44.7388	0.347
CL1477.Contig1	3.5295	0.547713	0.31639	54.2034	0.551
CL1478.Contig1	0.735	-0.133713	0.21229	47.7058	0.256
CL1478.Contig2	0.4273	-0.369267	0.21229	47.7058	0.256
CL1478.Contig3	1.3292	0.12359	0.21229	47.7058	0.256
CL1479.Contig1	14.8235	1.17095	0.16627	40.8261	0.222
CL1479.Contig2	0.1538	-0.813044	0.16776	42.1379	0.216
CL148.Contig1	57.2279	1.75761	0.20795	47.5182	0.246
CL148.Contig2	10.4899	1.02077	0.20347	48.8489	0.288
CL148.Contig3	18.3352	1.26329	0.2262	49.4226	0.262
CL148.Contig4	146.484	2.16579	0.2502	51.2606	0.349
CL148.Contig5	2.0313	0.307774	0.24384	51.4243	0.345
CL148.Contig6	23.2418	1.36627	0.22028	48.9888	0.257
CL1480.Contig1	1672.03	3.22324	0.43495	42.7173	0.492
CL1480.Contig2	9.7954	0.991022	0.37917	49.8901	0.471
CL1481.Contig1	9.4137	0.97376	0.27859	46.2842	0.308
CL1481.Contig2	251.879	2.40119	0.29126	45.212	0.336
CL1481.Contig3	304.235	2.48321	0.37257	42.4058	0.414
CL1482.Contig1	5.955	0.774882	0.17074	49.2425	0.259
CL1482.Contig2	0.1127	-0.948076	0.19624	53.0441	0.29
CL1484.Contig1	2.1184	0.326008	0.1841	49.1462	0.289
CL1484.Contig2	0.5514	-0.258533	0.1889	48.1754	0.25
CL1486.Contig1	1457.96	3.16375	0.24029	51.219	0.237
CL1487.Contig1	10.7503	1.03142	0.17928	50.9474	0.271
CL1487.Contig2	8.2363	0.915732	0.1691	51.4662	0.236
CL1489.Contig1	1.4683	0.166815	0.173	49.4956	0.258
CL1489.Contig2	1.5769	0.197804	0.17874	52.2142	0.326
CL149.Contig1	17.3885	1.24026	0.17986	48.5133	0.267
CL149.Contig2	1.5826	0.199371	0.17684	51.1607	0.232
CL1490.Contig1	0.5819	-0.235152	0.19475	50.948	0.288
CL1490.Contig2	0.5951	-0.22541	0.17996	50.6364	0.259
CL1493.Contig1	4.4715	0.650453	0.18606	51.458	0.258
CL1494.Contig1	15.3182	1.18521	0.20766	47.6822	0.256
CL1494.Contig2	5.5932	0.74766	0.17265	49.7579	0.242
CL1494.Contig3	1.9129	0.281692	0.19178	50.5234	0.273
CL1496.Contig1	7.119	0.852419	0.17141	48.6307	0.261
CL1496.Contig2	1.2894	0.110388	0.1923	50.323	0.291
CL1499.Contig1	31.5493	1.49899	0.22742	46.8997	0.3
CL1501.Contig1	1891.21	3.27674	0.22547	50.9572	0.282
CL1502.Contig1	2.5336	0.403738	0.2216	51.8521	0.342
CL1503.Contig1	116.643	2.06686	0.25665	47.1757	0.275
CL1503.Contig2	39.9511	1.60153	0.33103	48.4668	0.392
CL1503.Contig3	78.0611	1.89243	0.28901	44.6895	0.275
CL1504.Contig1	1.3929	0.14392	0.23442	48.3558	0.256
CL1504.Contig2	0.9695	-0.0134522	0.24439	48.8042	0.253
CL1505.Contig1	0.5403	-0.267365	0.22071	49.7977	0.311
CL1505.Contig2	2.5071	0.399172	0.21914	49.9815	0.31
CL1506.Contig1	7.8781	0.896421	0.20836	48.6262	0.27
CL1506.Contig2	7.7965	0.8919	0.20036	47.7663	0.231
CL1509.Contig1	4.3459	0.63808	0.20377	49.4671	0.281
CL1509.Contig2	0.2641	-0.578232	0.20304	49.5052	0.278
CL1510.Contig1	1.7276	0.237443	0.19216	49.5616	0.243
CL1512.Contig1	2883.68	3.45995	0.38395	42.2565	0.366
CL1513.Contig1	21.9549	1.34153	0.31629	45.637	0.311
CL1516.Contig1	74.8797	1.87436	0.20713	50.4816	0.242
CL1517.Contig1	1.888	0.276002	0.30661	51.2854	0.512
CL1517.Contig2	1.6573	0.219401	0.30661	51.2854	0.512
CL1518.Contig1	2.2619	0.354473	0.23293	47.2065	0.264
CL1518.Contig2	0.4169	-0.379968	0.22737	47.4189	0.262
CL1520.Contig1	123.208	2.09064	0.20165	48.3337	0.309
CL1521.Contig1	5.2997	0.724251	0.16502	49.5618	0.25
CL1521.Contig2	3.4308	0.535395	0.13602	47.7822	0.181
CL1522.Contig1	0.2289	-0.640354	0.21281	43.9023	0.226
CL1522.Contig2	0.3879	-0.41128	0.21281	43.9023	0.226
CL1522.Contig3	0.6459	-0.189835	0.23977	43.0293	0.178
CL1523.Contig1	5.0611	0.704245	0.19324	52.2275	0.324
CL1524.Contig1	0.4454	-0.35125	0.19837	46.9792	0.242
CL1524.Contig2	0.8849	-0.0531058	0.19562	46.048	0.233
CL1526.Contig1	0.5882	-0.230475	0.19552	48.1815	0.227
CL1526.Contig2	0.9714	-0.0126019	0.19552	48.1815	0.227
CL1528.Contig1	0.3719	-0.429574	0.16135	48.1387	0.265
CL1528.Contig2	0.7101	-0.14868	0.16135	48.1387	0.265
CL1531.Contig1	3.0549	0.484997	0.20704	50.3083	0.289
CL1531.Contig2	0.101	-0.995679	0.20704	50.3083	0.289
CL1534.Contig1	558.394	2.74694	0.27741	46.0714	0.307
CL1535.Contig1	2.5957	0.414254	0.2793	47.5022	0.362
CL1536.Contig1	0.6724	-0.172372	0.17698	47.0229	0.24
CL1536.Contig2	5.9718	0.776105	0.17647	46.9002	0.238
CL1539.Contig1	1.1387	0.0564093	0.20815	53.9313	0.338
CL154.Contig1	36.807	1.56593	0.33237	47.6047	0.311
CL154.Contig2	5.4563	0.736898	0.32772	47.7821	0.31
CL154.Contig3	105.766	2.02434	0.32255	47.8662	0.309
CL1541.Contig1	1.6111	0.207122	0.16501	48.1117	0.21
CL1542.Contig1	75.0839	1.87555	0.18281	49.3715	0.229
CL1542.Contig2	651.096	2.81364	0.19324	51.0387	0.25
CL1543.Contig1	0.0606	-1.21753	0.22985	48.799	0.337
CL1543.Contig2	0	#NUM!	0.23124	48.5764	0.334
CL1543.Contig3	0	#NUM!	0.23619	48.7293	0.338
CL1543.Contig4	0	#NUM!	0.23765	48.4792	0.335
CL1546.Contig1	6.7061	0.82647	0.23534	50.671	0.3
CL1546.Contig2	11.3731	1.05588	0.21788	49.1197	0.274
CL1547.Contig1	0.4099	-0.387322	0.18585	47.9075	0.252
CL1547.Contig2	0.3905	-0.408379	0.18639	48.252	0.254
CL1547.Contig3	0.5219	-0.282413	0.16803	46.492	0.235
CL1547.Contig4	0.4916	-0.308388	0.16838	46.6311	0.238
CL1548.Contig1	2.3106	0.363725	0.16856	48.3503	0.224
CL155.Contig1	0.3841	-0.415556	0.18534	48.8422	0.218
CL155.Contig2	0.6174	-0.209433	0.18534	48.8422	0.218
CL1550.Contig1	5.5137	0.741443	0.23941	52.3692	0.275
CL1550.Contig2	1.0488	0.0206927	0.23941	52.3692	0.275
CL1552.Contig1	1.9327	0.286164	0.24011	51.5156	0.411
CL1553.Contig1	5.1563	0.712338	0.23757	47.0759	0.26
CL1553.Contig2	0.5617	-0.250496	0.23757	47.0759	0.26
CL1554.Contig1	201.283	2.30381	0.18301	49.7709	0.261
CL1555.Contig1	8.667	0.937869	0.24465	42.5921	0.183
CL1555.Contig2	2.3677	0.374327	0.24798	43.6596	0.189
CL1556.Contig1	3.0399	0.482859	0.22979	49.2449	0.253
CL1557.Contig1	5.1339	0.710447	0.298	51.2397	0.422
CL1558.Contig1	44.7945	1.65122	0.3179	41.9165	0.327
CL1560.Contig1	2.0485	0.311436	0.19374	52.6372	0.167
CL1560.Contig2	2.7672	0.442041	0.21178	54.012	0.32
CL1561.Contig1	218.445	2.33934	0.26465	45.8364	0.222
CL1561.Contig2	0.3879	-0.41128	0.26898	48.9151	0.215
CL1562.Contig1	2.1066	0.323582	0.19411	50.3934	0.254
CL1562.Contig2	5.2606	0.721035	0.19411	50.3934	0.254
CL1563.Contig1	46.7917	1.67017	0.21334	48.2399	0.29
CL1564.Contig1	5.4798	0.738765	0.22338	49.192	0.322
CL1566.Contig1	15.9706	1.20332	0.14772	44.9093	0.226
CL1568.Contig1	0.2701	-0.568475	0.16955	45.6241	0.197
CL1568.Contig2	0.1648	-0.783043	0.16394	45.0373	0.196
CL1569.Contig2	3.8248	0.582609	0.16629	52.1358	0.323
CL157.Contig1	6.5239	0.814507	0.20679	50.1044	0.33
CL1572.Contig1	36.8392	1.56631	0.18435	46.2979	0.234
CL1572.Contig2	1.2328	0.0908926	0.17671	46.4488	0.224
CL1573.Contig1	0.5497	-0.259874	0.2909	43.2953	0.323
CL1573.Contig2	0.9148	-0.0386738	0.2909	43.2953	0.323
CL1573.Contig3	1.5683	0.195429	0.2909	43.2953	0.323
CL1575.Contig1	38.4656	1.58507	0.20782	53.4963	0.344
CL1576.Contig2	3.5418	0.549224	0.20304	53.0773	0.326
CL1577.Contig1	7.9796	0.901981	0.28098	51.2728	0.46
CL1579.Contig1	19.9821	1.30064	0.2434	46.9578	0.266
CL1580.Contig1	0.2015	-0.695725	0.17845	47.2968	0.258
CL1580.Contig2	0.469	-0.328827	0.17852	47.0202	0.26
CL1581.Contig1	17.0288	1.23118	0.26834	48.8028	0.336
CL1581.Contig2	21.6566	1.33559	0.27489	47.364	0.308
CL1581.Contig3	115.356	2.06204	0.28062	45.2855	0.328
CL1583.Contig1	1.073	0.0305997	0.18628	53.8131	0.324
CL1587.Contig1	7.1933	0.856928	0.27914	53.9253	0.429
CL1587.Contig2	1.2894	0.110388	0.28127	52.7755	0.418
CL1588.Contig1	5.9191	0.772256	0.34253	40.4458	0.233
CL1588.Contig2	2.758	0.440594	0.3358	44.2547	0.23
CL1589.Contig1	8.5921	0.934099	0.218	48.2309	0.283
CL1589.Contig2	6.2817	0.798077	0.26358	52.1243	0.341
CL159.Contig1	1.3652	0.135196	0.22275	46.5654	0.297
CL159.Contig2	0.7306	-0.13632	0.2013	43.1469	0.226
CL1594.Contig1	7.873	0.89614	0.19485	43.7588	0.211
CL1594.Contig2	4.5308	0.656175	0.19737	44.2959	0.24
CL1595.Contig1	14.0442	1.1475	0.21579	49.9057	0.302
CL1595.Contig2	6.7287	0.827931	0.22275	50.0334	0.31
CL1596.Contig1	6.598	0.819412	0.19565	44.3274	0.235
CL1596.Contig2	0.5093	-0.293026	0.23887	49.4406	0.298
CL1597.Contig1	6.2896	0.798623	0.18083	47.3488	0.24
CL1599.Contig1	1.4683	0.166815	0.21186	48.458	0.242
CL16.Contig1	0	#NUM!	0.16036	47.3925	0.239
CL16.Contig2	0.4022	-0.395558	0.16036	47.3925	0.239
CL16.Contig3	0	#NUM!	0.16288	48.7241	0.242
CL1601.Contig1	5.8192	0.764863	0.16411	50.24	0.183
CL1601.Contig2	4.7337	0.675201	0.16411	50.24	0.183
CL1602.Contig1	9.3403	0.970361	0.2064	50.716	0.382
CL1604.Contig1	2.209	0.344196	0.21645	48.147	0.263
CL1604.Contig2	0.5021	-0.29921	0.21645	48.147	0.263
CL1604.Contig3	0.2662	-0.574792	0.21645	48.147	0.263
CL1605.Contig1	2.6099	0.416624	0.1976	46.5452	0.217
CL1608.Contig1	618.418	2.79128	0.21192	50.7109	0.255
CL1608.Contig2	725.011	2.86034	0.2542	47.1916	0.256
CL161.Contig1	0.6828	-0.165706	0.17462	47.4794	0.241
CL161.Contig2	0.4945	-0.305834	0.17462	47.4794	0.241
CL1610.Contig1	0.3958	-0.402524	0.18029	47.468	0.201
CL1610.Contig2	1.0747	0.0312872	0.18302	50.2779	0.229
CL1610.Contig3	0.1513	-0.820161	0.18029	47.468	0.201
CL1610.Contig4	0.9934	-0.00287584	0.18302	50.2779	0.229
CL1612.Contig1	0.7927	-0.100891	0.22085	51.2924	0.292
CL1612.Contig2	0.1034	-0.985479	0.22085	51.2924	0.292
CL1612.Contig3	0.0631	-1.19997	0.22085	51.2924	0.292
CL1613.Contig1	3.6452	0.561721	0.27536	45.3409	0.192
CL1613.Contig2	2.063	0.314499	0.27536	45.3409	0.192
CL1614.Contig1	1.3558	0.132196	0.2151	50.8545	0.34
CL1614.Contig2	1.2894	0.110388	0.19214	49.7854	0.276
CL1615.Contig1	6.8281	0.8343	0.25839	50.6897	0.347
CL1615.Contig2	5.8114	0.764281	0.25387	50.9527	0.348
CL1616.Contig1	0	#NUM!	0.20278	52.3412	0.353
CL1616.Contig2	0	#NUM!	0.16329	46.4565	0.274
CL1616.Contig3	1.5502	0.190388	0.18104	47.2532	0.31
CL1616.Contig4	0	#NUM!	0.18447	48.7699	0.313
CL1618.Contig1	1.6749	0.223989	0.21502	51.2307	0.293
CL1618.Contig2	0.3788	-0.42159	0.21502	51.2307	0.293
CL1622.Contig1	0.743	-0.129011	0.23496	52.6745	0.354
CL1623.Contig1	5.368	0.729813	0.19072	52.1987	0.333
CL1624.Contig1	0.7677	-0.114808	0.27938	49.4041	0.309
CL1624.Contig2	1.4678	0.166667	0.2772	48.6687	0.311
CL1627.Contig1	0.9553	-0.0198602	0.1925	49.4236	0.254
CL1627.Contig2	0.4778	-0.320754	0.17903	47.2792	0.2
CL1629.Contig1	6.6739	0.82438	0.18283	49.9816	0.238
CL1630.Contig1	11.7475	1.06995	0.20446	47.3622	0.223
CL1631.Contig1	0.6943	-0.158453	0.18439	48.5072	0.262
CL1631.Contig2	0.0968	-1.01412	0.18623	48.759	0.268
CL1632.Contig1	0.4313	-0.365221	0.17844	48.3378	0.24
CL1632.Contig2	0.2225	-0.65267	0.17742	48.0344	0.237
CL1633.Contig1	3.1612	0.499852	0.27869	49.763	0.422
CL1633.Contig2	2.5317	0.403412	0.26329	51.3533	0.432
CL1634.Contig1	2.5363	0.404201	0.21837	46.8551	0.257
CL1634.Contig2	0.0546	-1.26281	0.23736	45.9619	0.247
CL1634.Contig3	0.082	-1.08619	0.23736	45.9619	0.247
CL1635.Contig1	8.1494	0.911126	0.19249	49.0776	0.206
CL1635.Contig2	23.7135	1.375	0.18372	47.7526	0.214
CL1638.Contig2	827.986	2.91802	0.38449	49.205	0.443
CL1639.Contig1	0.7154	-0.145451	0.15437	50.3087	0.203
CL1639.Contig2	6.0539	0.782035	0.18358	46.2007	0.231
CL1642.Contig1	3.9797	0.59985	0.15657	48.1695	0.222
CL1642.Contig2	2.9665	0.472244	0.15411	48.5866	0.228
CL1643.Contig1	17.8922	1.25266	0.20245	52.2764	0.258
CL1643.Contig2	1.2472	0.0959361	0.20245	52.2764	0.258
CL1644.Contig1	0.174	-0.759451	0.24061	53.1344	0.394
CL1644.Contig2	0.0303	-1.51856	0.24061	53.1344	0.394
CL1645.Contig1	5.4525	0.736596	0.17492	48.9894	0.265
CL1647.Contig1	2.5599	0.408223	0.14996	49.1188	0.281
CL1648.Contig1	38.3975	1.5843	0.27083	47.8242	0.328
CL1648.Contig2	3.7386	0.572709	0.27769	46.9019	0.324
CL1649.Contig1	13.9035	1.14312	0.22312	49.5397	0.295
CL1649.Contig2	0.364	-0.438899	0.21873	49.5786	0.272
CL1653.Contig1	0.7664	-0.115545	0.16246	44.662	0.258
CL1653.Contig2	0.903	-0.0443122	0.1707	44.9423	0.239
CL1656.Contig1	0.7412	-0.130065	0.17617	48.079	0.232
CL1656.Contig2	1.8849	0.275288	0.17617	48.079	0.232
CL1658.Contig1	11.0315	1.04263	0.1955	51.0089	0.275
CL1659.Contig1	8.3501	0.921692	0.20615	42.5209	0.215
CL1659.Contig2	7.3871	0.868474	0.16128	44.6588	0.185
CL166.Contig1	21.1736	1.32579	0.1968	49.6221	0.262
CL166.Contig2	4.5401	0.657065	0.20688	50.8494	0.308
CL1660.Contig1	5.1852	0.714766	0.28554	51.6572	0.403
CL1660.Contig2	3023.7	3.48054	0.46641	41.0498	0.515
CL1661.Contig1	3.5855	0.55455	0.20104	44.1504	0.216
CL1661.Contig2	1.7136	0.233909	0.20309	44.3017	0.219
CL1661.Contig3	10.5425	1.02294	0.23178	43.2128	0.202
CL1663.Contig1	6.4679	0.810763	0.17409	48.1704	0.232
CL1665.Contig1	10.2117	1.0091	0.20936	48.5726	0.302
CL1665.Contig2	0	#NUM!	0.21943	48.4447	0.265
CL1666.Contig1	2.4759	0.393733	0.17276	46.4183	0.236
CL1666.Contig2	0.8716	-0.0596828	0.17124	47.2787	0.245
CL1667.Contig1	1.526	0.183555	0.21249	49.6876	0.23
CL1667.Contig2	2.8384	0.453074	0.18632	48.7485	0.254
CL1668.Contig1	3.4692	0.540229	0.19269	51.3545	0.264
CL1669.Contig1	6.7396	0.828634	0.19789	49.3642	0.279
CL167.Contig1	11.9922	1.0789	0.27172	48.5535	0.286
CL167.Contig2	0	#NUM!	0.25961	45.1758	0.29
CL167.Contig3	0.2398	-0.620151	0.29469	42.7136	0.303
CL167.Contig4	0.4826	-0.316413	0.2971	46.3807	0.338
CL167.Contig5	3.5795	0.553822	0.33739	44.228	0.352
CL1672.Contig1	288.08	2.45951	0.33922	43.1096	0.36
CL1672.Contig2	286.681	2.4574	0.32123	44.4601	0.325
CL1673.Contig1	14.9196	1.17376	0.19367	46.1717	0.2
CL1674.Contig1	2.7658	0.441821	0.19213	49.776	0.32
CL1674.Contig2	0.4175	-0.379344	0.28769	55.091	0.423
CL1675.Contig1	4.3069	0.634165	0.18506	46.717	0.233
CL1675.Contig2	5.6879	0.754952	0.16494	51.5772	0.225
CL1676.Contig1	5.303	0.724522	0.25049	46.3781	0.267
CL1678.Contig1	6.4796	0.811548	0.30204	51.8758	0.352
CL1679.Contig1	5.9858	0.777122	0.27443	47.1206	0.34
CL1679.Contig2	6.0354	0.780706	0.27961	47.1711	0.342
CL168.Contig1	0.1992	-0.700711	0.22241	48.103	0.292
CL168.Contig10	0.1992	-0.700711	0.24561	47.5153	0.303
CL168.Contig11	0.0952	-1.02136	0.21201	46.9555	0.281
CL168.Contig12	0.1516	-0.819301	0.25045	46.2614	0.309
CL168.Contig13	0.1271	-0.895854	0.21555	47.0442	0.285
CL168.Contig14	0.4031	-0.394587	0.27259	45.2552	0.317
CL168.Contig2	0.2361	-0.626904	0.28083	43.0445	0.326
CL168.Contig3	0.3246	-0.488651	0.24175	47.2666	0.303
CL168.Contig4	0.16	-0.79588	0.24694	46.4123	0.289
CL168.Contig5	0.2194	-0.658763	0.2576	44.0828	0.302
CL168.Contig6	0.2776	-0.556581	0.29851	43.9386	0.341
CL168.Contig7	0.557	-0.254145	0.22478	47.9887	0.296
CL168.Contig8	0.1307	-0.883724	0.23391	46.8057	0.299
CL168.Contig9	0.1572	-0.803547	0.23718	46.386	0.304
CL1680.Contig1	6.9981	0.84498	0.17762	50.719	0.281
CL1680.Contig2	1.9662	0.293628	0.18209	49.8398	0.245
CL1684.Contig1	2.0134	0.30393	0.21616	50.3171	0.289
CL1684.Contig2	2.0495	0.311648	0.19079	51.1143	0.28
CL1685.Contig1	300.811	2.47829	0.23386	45.2699	0.247
CL1686.Contig1	5.6812	0.75444	0.21393	53.3953	0.345
CL1687.Contig1	8.5811	0.933543	0.21676	49.8623	0.24
CL1687.Contig2	108.772	2.03652	0.2824	47.2343	0.31
CL1688.Contig1	12.439	1.09479	0.20803	51.9215	0.3
CL1688.Contig2	2.1432	0.331063	0.18125	50.5517	0.35
CL1689.Contig1	0.4128	-0.38426	0.19468	49.1928	0.281
CL1689.Contig2	0	#NUM!	0.18852	50.7849	0.286
CL1689.Contig3	0.404	-0.393619	0.19286	51.2023	0.27
CL169.Contig1	187.412	2.2728	0.29748	51.5683	0.351
CL169.Contig2	10.5954	1.02512	0.29748	51.5683	0.351
CL1690.Contig1	1.0508	0.0215201	0.23278	50.982	0.308
CL1690.Contig2	3.8769	0.588485	0.23278	50.982	0.308
CL1694.Contig1	52.1096	1.71692	0.23596	50.38	0.242
CL1694.Contig2	60.4968	1.78173	0.24862	47.9304	0.239
CL1695.Contig1	816.838	2.91214	0.1958	48.2379	0.217
CL1696.Contig1	1.7436	0.241447	0.18091	51.0191	0.295
CL1698.Contig1	129.274	2.11151	0.19266	49.9818	0.266
CL1700.Contig1	238.963	2.37833	0.24625	49.716	0.339
CL1701.Contig1	3.9818	0.600079	0.19417	48.7958	0.317
CL1702.Contig1	2.0652	0.314962	0.1769	49.4694	0.262
CL1703.Contig1	0	#NUM!	0.19278	47.5308	0.266
CL1703.Contig2	1.0879	0.036589	0.18907	47.0418	0.265
CL1704.Contig1	2.1152	0.325351	0.23049	48.2344	0.307
CL1704.Contig2	0.0837	-1.07727	0.23764	48.508	0.323
CL1705.Contig1	5.5439	0.743815	0.27808	48.81	0.347
CL1705.Contig2	8.9632	0.952463	0.27808	48.81	0.347
CL1707.Contig1	3.4963	0.543609	0.15194	49.6233	0.186
CL1708.Contig1	1.169	0.0678145	0.16919	51.4757	0.211
CL1708.Contig2	2.2366	0.349588	0.1536	47.2591	0.141
CL171.Contig1	0.3923	-0.406382	0.20043	53.2567	0.358
CL171.Contig2	0.2893	-0.538652	0.30667	48.6984	0.38
CL1710.Contig1	13.0084	1.11422	0.31365	45.2024	0.306
CL1710.Contig2	9.4508	0.975469	0.27811	46.9413	0.264
CL1713.Contig1	3.161	0.499824	0.22412	54.0031	0.357
CL1715.Contig1	4.6615	0.668526	0.17288	47.7714	0.24
CL1715.Contig2	1.7428	0.241248	0.17302	48.0398	0.224
CL1716.Contig1	5.5428	0.743729	0.18886	52.4925	0.305
CL1717.Contig1	3.3722	0.527913	0.20502	51.2782	0.301
CL1718.Contig1	1.5412	0.187859	0.15573	50.4565	0.217
CL172.Contig1	0.7142	-0.14618	0.18692	39.3997	0.169
CL172.Contig2	0.8559	-0.067577	0.18945	39.574	0.171
CL172.Contig3	0.0935	-1.02919	0.18486	40.0814	0.16
CL172.Contig4	0.3126	-0.505011	0.18752	40.3123	0.16
CL172.Contig5	5.1481	0.711647	0.1884	39.0187	0.151
CL172.Contig6	1.498	0.175512	0.19716	45.1107	0.18
CL172.Contig7	0	#NUM!	0.19436	39.4608	0.149
CL1720.Contig1	2.1585	0.334152	0.15198	46.2959	0.205
CL1720.Contig2	1.2424	0.0942614	0.17319	46.2853	0.235
CL1720.Contig3	0.2901	-0.537452	0.1724	46.4287	0.232
CL1721.Contig1	0.6187	-0.20852	0.18932	49.0369	0.254
CL1721.Contig2	0.3701	-0.431681	0.18932	49.0369	0.254
CL1725.Contig1	528.264	2.72285	0.29854	46.9473	0.301
CL1726.Contig1	2.2773	0.35742	0.18291	53.5851	0.246
CL1729.Contig1	75.0158	1.87515	0.19008	47.623	0.228
CL173.Contig1	0.0231	-1.63639	0.22019	52.5146	0.352
CL173.Contig10	0.0231	-1.63639	0.26671	52.3754	0.376
CL173.Contig2	0.0266	-1.57512	0.26793	52.3942	0.373
CL173.Contig3	0.0149	-1.82681	0.24498	52.4396	0.375
CL173.Contig4	0.1846	-0.733768	0.23043	53.1028	0.352
CL173.Contig5	0.032	-1.49485	0.27669	53.9898	0.399
CL173.Contig6	0.0352	-1.45346	0.27717	50.7037	0.379
CL173.Contig7	0.1797	-0.745452	0.24312	52.1443	0.365
CL173.Contig8	0.021	-1.67778	0.2621	52.2865	0.378
CL173.Contig9	0.2403	-0.619246	0.25108	52.2155	0.365
CL1730.Contig1	0.2656	-0.575772	0.2097	52.1079	0.339
CL1730.Contig2	0.0823	-1.0846	0.2111	52.3276	0.341
CL1730.Contig3	0	#NUM!	0.18942	51.4282	0.316
CL1730.Contig4	0.1176	-0.929593	0.19114	51.7389	0.319
CL1732.Contig1	15.4246	1.18821	0.12303	46.3218	0.2
CL1733.Contig1	221.245	2.34487	0.15135	41.2659	0.243
CL1734.Contig1	1.214	0.0842187	0.19506	50.4845	0.291
CL1734.Contig2	0.2703	-0.568154	0.20164	49.7786	0.303
CL1735.Contig1	3.8226	0.582359	0.24552	52.1647	0.298
CL1738.Contig1	2.4491	0.389007	0.2835	48.4136	0.348
CL1738.Contig2	23.4474	1.37009	0.30086	48.5187	0.36
CL1738.Contig3	3.8096	0.580879	0.29219	50.1695	0.381
CL1739.Contig1	7.7482	0.889201	0.24893	48.8984	0.265
CL1739.Contig2	9.4747	0.976565	0.17113	47.1362	0.195
CL1739.Contig3	53.6062	1.72922	0.198	44.5509	0.23
CL174.Contig2	57.4295	1.75914	0.25465	49.9653	0.323
CL1740.Contig1	5.9538	0.774794	0.19918	50.7966	0.282
CL1742.Contig1	24.3979	1.38735	0.23525	51.7406	0.348
CL1742.Contig2	0.579	-0.237321	0.26223	53.5279	0.397
CL1747.Contig1	1.4323	0.156034	0.19424	45.6661	0.284
CL1747.Contig2	0.5149	-0.288277	0.19373	46.8724	0.277
CL175.Contig1	16.5245	1.21813	0.23898	48.1629	0.312
CL1750.Contig1	3639.35	3.56102	0.5292	37.6828	0.564
CL1750.Contig2	5.1875	0.714958	0.31044	45.9466	0.324
CL1752.Contig1	4.2254	0.625868	0.18113	49.7753	0.235
CL1753.Contig1	1.886	0.275542	0.23175	50.8878	0.321
CL1753.Contig2	1.7602	0.245562	0.23175	50.8878	0.321
CL1753.Contig3	2.1117	0.324632	0.23175	50.8878	0.321
CL1754.Contig1	1.9499	0.290012	0.25114	47.0767	0.294
CL1754.Contig2	1.1936	0.0768588	0.25761	47.2725	0.303
CL1755.Contig1	2.7722	0.442825	0.19142	50.2809	0.266
CL1755.Contig2	0.3663	-0.436163	0.19142	50.2809	0.266
CL1756.Contig1	2.8904	0.460958	0.23332	50.5528	0.31
CL1758.Contig1	3.51	0.545307	0.20859	48.8893	0.277
CL1758.Contig2	1.3052	0.115677	0.19845	52.4806	0.303
CL1759.Contig1	0.7782	-0.108909	0.19809	51.9569	0.303
CL1759.Contig2	5.3035	0.724563	0.19809	51.9569	0.303
CL1759.Contig3	0.835	-0.0783135	0.19809	51.9569	0.303
CL176.Contig1	0.3579	-0.446238	0.24866	45.8969	0.261
CL176.Contig2	0.1238	-0.907279	0.23726	47.1796	0.252
CL1761.Contig1	5691.86	3.75525	0.20194	53.2054	0.348
CL1762.Contig1	7.7351	0.888466	0.2303	50.1537	0.303
CL1765.Contig1	0.3293	-0.482408	0.26839	47.9098	0.343
CL1765.Contig2	0.2844	-0.54607	0.26923	48.0004	0.344
CL1767.Contig1	8.1717	0.912312	0.17342	47.2668	0.281
CL1767.Contig2	0.3263	-0.486383	0.17493	48.5858	0.29
CL1771.Contig1	94.0462	1.97334	0.23651	51.7929	0.312
CL1771.Contig2	9.1117	0.959599	0.27183	50.3506	0.338
CL1775.Contig1	0.4987	-0.302161	0.22175	51.6526	0.296
CL1775.Contig2	0.6026	-0.219971	0.22207	51.7944	0.299
CL1776.Contig1	6.907	0.839289	0.22725	46.8515	0.257
CL1777.Contig1	3.2525	0.512217	0.17708	51.9635	0.274
CL178.Contig1	3.9031	0.59141	0.18125	48.4944	0.23
CL178.Contig2	0.4202	-0.376544	0.18125	48.4944	0.23
CL1780.Contig1	3.6181	0.558481	0.2188	48.297	0.255
CL1780.Contig2	0.4188	-0.377993	0.18875	49.8301	0.205
CL1781.Contig1	2.1212	0.326582	0.15739	51.3457	0.23
CL1782.Contig1	1.5845	0.199892	0.22084	50.999	0.321
CL1783.Contig1	2.0949	0.321163	0.20637	52.9103	0.297
CL1784.Contig1	0.8681	-0.0614302	0.3081	48.847	0.411
CL1784.Contig2	1.1383	0.0562567	0.3081	48.847	0.411
CL1785.Contig1	336.457	2.52693	0.24858	48.0028	0.333
CL1785.Contig2	73.5215	1.86641	0.2368	47.6025	0.324
CL1787.Contig1	4.4542	0.64877	0.204	48.1347	0.237
CL1787.Contig2	15.5409	1.19148	0.2033	45.8947	0.225
CL1788.Contig1	7.2317	0.85924	0.20169	49.3144	0.287
CL1789.Contig1	0.0475	-1.32331	0.26917	53.9991	0.354
CL1789.Contig2	0.0489	-1.31069	0.26917	53.9991	0.354
CL1789.Contig3	0.0171	-1.767	0.26785	53.8558	0.35
CL1789.Contig4	0.088	-1.05552	0.26785	53.8558	0.35
CL179.Contig1	0.0995	-1.00218	0.31184	54.8544	0.575
CL179.Contig4	24.4312	1.38794	0.31186	54.9859	0.566
CL179.Contig8	46.9896	1.672	0.41055	53.2422	0.649
CL179.Contig9	0.0378	-1.42251	0.31184	54.8544	0.575
CL1790.Contig1	190.987	2.281	0.16867	47.8437	0.239
CL1792.Contig1	4.1447	0.617493	0.24493	49.3359	0.301
CL1793.Contig1	0.421	-0.375718	0.20985	48.7893	0.282
CL1793.Contig2	0.2267	-0.644548	0.21065	48.8974	0.286
CL1794.Contig1	5.2289	0.71841	0.19974	49.839	0.28
CL1795.Contig1	14.7625	1.16916	0.21126	51.4851	0.265
CL1795.Contig2	3.7248	0.571103	0.13142	49.3897	0.212
CL1797.Contig1	4.2705	0.630479	0.20423	47.6413	0.278
CL1798.Contig1	0.7095	-0.149048	0.20718	44.9647	0.251
CL1798.Contig2	1.2313	0.0903639	0.20813	45.1385	0.253
CL18.Contig1	4.8521	0.68593	0.2221	51.0485	0.339
CL18.Contig2	46.4092	1.6666	0.19568	51.3489	0.277
CL180.Contig1	13.3443	1.1253	0.2257	45.7969	0.262
CL1801.Contig1	0.4334	-0.363111	0.23571	52.8528	0.344
CL1801.Contig2	0.2706	-0.567672	0.25378	53.1144	0.367
CL1802.Contig1	4.5259	0.655705	0.18191	47.3243	0.239
CL1802.Contig2	0.7911	-0.101769	0.17464	46.0222	0.227
CL1802.Contig3	0.3845	-0.415104	0.17464	46.0222	0.227
CL1803.Contig1	19.8011	1.29669	0.23714	45.2995	0.249
CL1803.Contig2	8.2	0.913814	0.24227	44.9776	0.251
CL1803.Contig3	4.7351	0.675329	0.28884	46.9877	0.313
CL1804.Contig1	86.1095	1.93505	0.25077	47.5885	0.266
CL1804.Contig2	61.4454	1.78849	0.25006	49.9398	0.304
CL1807.Contig1	1.8913	0.27676	0.25706	44.4883	0.283
CL1807.Contig2	2.2966	0.361085	0.25769	44.8958	0.288
CL1808.Contig1	12.6609	1.10246	0.22257	45.7919	0.284
CL1809.Contig1	1.1927	0.0765312	0.20209	47.5236	0.253
CL1809.Contig2	0.6271	-0.202663	0.20209	47.5236	0.253
CL181.Contig1	5.0756	0.705487	0.2129	47.3435	0.256
CL1810.Contig1	1.1742	0.0697421	0.19131	50.6495	0.274
CL1812.Contig1	12.1583	1.08487	0.16581	50.2548	0.21
CL1814.Contig1	3.1536	0.498807	0.26477	45.2593	0.335
CL1814.Contig2	0.127	-0.896196	0.26213	50.0238	0.36
CL1814.Contig3	1.5139	0.180097	0.25943	49.0656	0.346
CL1815.Contig1	1.6621	0.220657	0.16208	48.7072	0.167
CL1815.Contig2	0.7558	-0.121593	0.16578	48.7057	0.156
CL1816.Contig1	6.7284	0.827912	0.21028	48.507	0.279
CL1818.Contig1	4.1782	0.620989	0.2951	46.1621	0.361
CL1818.Contig2	17.0833	1.23257	0.29034	47.0662	0.362
CL1819.Contig1	0.5845	-0.233215	0.18661	52.8311	0.306
CL1819.Contig2	0.7368	-0.13265	0.19727	53.4573	0.321
CL182.Contig1	14.3108	1.15566	0.20118	52.9829	0.25
CL182.Contig2	5.5387	0.743408	0.21553	42.3076	0.21
CL182.Contig3	4.9816	0.697369	0.19194	46.8398	0.217
CL182.Contig4	1.8985	0.278411	0.17231	48.8084	0.185
CL182.Contig5	7.5713	0.87917	0.20881	48.6233	0.275
CL1820.Contig1	1.201	0.079543	0.22443	46.0914	0.264
CL1820.Contig2	0.9461	-0.024063	0.22595	46.0853	0.263
CL1821.Contig1	5.4652	0.737606	0.14454	51.6983	0.256
CL1823.Contig1	172.506	2.23681	0.32826	47.1526	0.36
CL1824.Contig1	5.5766	0.746369	0.17601	50.3943	0.291
CL1824.Contig2	3.1313	0.495725	0.17784	51.1289	0.282
CL1824.Contig3	3.1882	0.503546	0.17722	47.8497	0.239
CL1825.Contig1	2.5787	0.411401	0.21611	49.7562	0.295
CL1826.Contig1	1.7763	0.249516	0.20762	48.4393	0.256
CL1826.Contig2	0.0858	-1.06651	0.22829	50.8387	0.277
CL1829.Contig1	0.863	-0.0639892	0.24651	48.8826	0.333
CL1829.Contig2	0	#NUM!	0.29018	49.4997	0.368
CL183.Contig1	3.1935	0.504267	0.18793	49.9915	0.264
CL1831.Contig1	34.7099	1.54045	0.21855	46.4207	0.244
CL1831.Contig2	2.3006	0.361841	0.20026	50.9194	0.262
CL1834.Contig1	0.4323	-0.364215	0.19465	47.1267	0.253
CL1834.Contig2	1.1039	0.0429297	0.19399	47.1892	0.251
CL1838.Contig1	4.604	0.663135	0.22748	48.249	0.309
CL1838.Contig2	0.9696	-0.0134074	0.2279	48.4676	0.313
CL1838.Contig3	0.2184	-0.660747	0.23417	49.3073	0.324
CL1839.Contig1	3.4028	0.531836	0.22033	47.0849	0.289
CL1839.Contig2	0.4006	-0.397289	0.22231	48.483	0.264
CL1840.Contig1	24.4824	1.38885	0.21074	52.2973	0.321
CL1843.Contig1	4.2784	0.631281	0.17292	46.6833	0.217
CL1845.Contig1	5.0215	0.700833	0.14886	46.5594	0.175
CL1846.Contig1	17.1017	1.23304	0.19567	48.1074	0.243
CL1846.Contig2	1.5287	0.184322	0.21196	44.8059	0.254
CL1847.Contig1	1.0989	0.0409582	0.21653	47.825	0.265
CL1847.Contig2	0.5888	-0.230032	0.2171	47.7697	0.265
CL1848.Contig1	7.3889	0.86858	0.22284	49.2241	0.296
CL1848.Contig2	4.1389	0.616885	0.22284	49.2241	0.296
CL1849.Contig1	1.5876	0.200741	0.22796	47.5484	0.268
CL1849.Contig2	0.5235	-0.281083	0.23042	48.0469	0.272
CL1850.Contig1	0	#NUM!	0.20483	45.7987	0.18
CL1850.Contig2	15.2862	1.1843	0.19677	44.9476	0.196
CL1851.Contig1	2.3016	0.36203	0.26518	46.8249	0.283
CL1851.Contig2	0.5951	-0.22541	0.26831	46.8758	0.284
CL1852.Contig1	2.3425	0.36968	0.31504	42.8589	0.202
CL1852.Contig2	2.0249	0.306404	0.30631	43.8843	0.23
CL1853.Contig1	15.546	1.19162	0.17415	52.1851	0.281
CL1853.Contig2	9.676	0.985696	0.19754	50.8547	0.271
CL1855.Contig1	7.2673	0.861373	0.18866	48.132	0.239
CL1855.Contig2	3.9961	0.601636	0.26587	48.5089	0.361
CL1856.Contig1	31.9554	1.50454	0.20084	45.1108	0.223
CL1857.Contig1	84.8152	1.92847	0.23457	48.9139	0.28
CL1858.Contig1	7.7844	0.891225	0.22834	47.088	0.236
CL1858.Contig2	2.7304	0.436226	0.23264	48.0028	0.28
CL1859.Contig1	108.216	2.03429	0.19439	49.8831	0.28
CL1860.Contig1	2.2224	0.346822	0.24782	47.5554	0.295
CL1860.Contig2	0.5478	-0.261378	0.24068	47.5743	0.289
CL1861.Contig1	1.1946	0.0772225	0.17088	48.3397	0.251
CL1861.Contig2	1.2597	0.100267	0.1694	48.8577	0.281
CL1862.Contig1	4.1726	0.620407	0.24559	49.2504	0.313
CL1866.Contig1	1.5488	0.189995	0.21286	48.8071	0.292
CL1866.Contig2	0.2058	-0.686555	0.21286	48.8071	0.292
CL1868.Contig1	5.2079	0.716663	0.23663	48.5884	0.299
CL1868.Contig2	0.4741	-0.32413	0.23764	48.73	0.296
CL187.Contig1	22.6207	1.35451	0.21975	48.2973	0.251
CL187.Contig2	7.2703	0.861552	0.21825	48.1979	0.245
CL187.Contig3	10.9308	1.03865	0.2203	48.431	0.252
CL1870.Contig1	3.3677	0.527333	0.24087	47.3441	0.262
CL1870.Contig2	0.7117	-0.147703	0.24894	46.2494	0.229
CL1872.Contig1	13.0721	1.11635	0.22534	45.9679	0.273
CL1872.Contig2	1.1754	0.0701857	0.22238	46.6485	0.259
CL1875.Contig1	533.348	2.72701	0.31576	46.644	0.333
CL1875.Contig2	53.5009	1.72836	0.25583	45.8223	0.267
CL1876.Contig1	55.9632	1.7479	0.19815	48.7382	0.267
CL1877.Contig1	2.8761	0.458804	0.19604	47.987	0.25
CL1879.Contig1	22.114	1.34467	0.20173	51.3504	0.277
CL188.Contig1	50.7929	1.7058	0.23846	45.2099	0.263
CL188.Contig2	1.9408	0.287981	0.17255	49.1133	0.254
CL1880.Contig1	0.4298	-0.366734	0.20793	48.7214	0.311
CL1880.Contig2	0.3752	-0.425737	0.19784	49.2661	0.315
CL1881.Contig1	1.5883	0.200933	0.27526	53.7414	0.444
CL1881.Contig2	5.1873	0.714941	0.30989	51.9078	0.485
CL1885.Contig1	36.6005	1.56349	0.14413	44.8223	0.198
CL1886.Contig1	125.175	2.09752	0.22323	46.6072	0.242
CL1887.Contig1	21.894	1.34033	0.17108	50.1266	0.278
CL1887.Contig2	4.4048	0.643926	0.13115	48.8575	0.125
CL1889.Contig1	0.5228	-0.281664	0.23995	56.2076	0.411
CL1889.Contig2	0.1433	-0.843754	0.24182	56.1726	0.415
CL1890.Contig1	8.4922	0.92902	0.19635	49.6305	0.329
CL1890.Contig2	17.8444	1.2515	0.19635	49.6305	0.329
CL1891.Contig1	1.5137	0.18004	0.17097	45.797	0.228
CL1891.Contig2	0.2723	-0.564952	0.17048	46.6685	0.214
CL1892.Contig1	26.7689	1.42763	0.22085	47.4822	0.259
CL1894.Contig1	22.7195	1.3564	0.13994	51.7946	0.222
CL1896.Contig1	1.8716	0.272213	0.16898	44.8908	0.117
CL1897.Contig1	271.031	2.43302	0.27612	49.0509	0.333
CL1898.Contig1	5.5706	0.745902	0.17839	51.2407	0.281
CL1899.Contig1	21.7585	1.33763	0.22943	49.3662	0.285
CL190.Contig1	18.263	1.26157	0.21613	47.0513	0.299
CL1900.Contig1	157.615	2.1976	0.3231	45.3233	0.322
CL1900.Contig2	13.5926	1.1333	0.31755	46.465	0.353
CL1902.Contig1	4.4114	0.644576	0.17468	44.9774	0.199
CL1903.Contig1	6.3798	0.804807	0.27113	52.6984	0.353
CL1905.Contig1	21.0335	1.32291	0.23557	48.8927	0.321
CL1905.Contig2	3.0356	0.482245	0.28115	49.7951	0.392
CL1905.Contig3	3.1453	0.497662	0.28285	50.7423	0.31
CL1906.Contig1	3.6658	0.564169	0.16333	45.8254	0.229
CL1906.Contig2	0.4526	-0.344285	0.1916	46.5522	0.223
CL1906.Contig3	0.3177	-0.497983	0.30815	47.2222	0.28
CL1909.Contig1	14.586	1.16394	0.17697	44.2229	0.182
CL1909.Contig2	7.3198	0.864499	0.19419	46.5737	0.195
CL1909.Contig3	3.8492	0.58537	0.1664	49.1365	0.154
CL191.Contig1	0.5659	-0.24726	0.20308	46.5441	0.253
CL191.Contig2	0.4846	-0.314617	0.20396	46.3084	0.243
CL1912.Contig1	2.8777	0.459046	0.25195	50.4471	0.316
CL1912.Contig2	4.8351	0.684405	0.2245	48.8565	0.26
CL1914.Contig1	11.392	1.0566	0.13715	49.446	0.263
CL1914.Contig2	6.4046	0.806492	0.16452	47.2158	0.284
CL1915.Contig1	81.2716	1.90994	0.28849	49.2293	0.333
CL1916.Contig1	1.2702	0.103872	0.23735	53.7243	0.384
CL1916.Contig2	0.6174	-0.209433	0.23735	53.7243	0.384
CL1917.Contig1	2.2389	0.350035	0.21429	50.2496	0.296
CL1917.Contig2	1.4461	0.160198	0.21139	50.0305	0.295
CL192.Contig1	6.605	0.819873	0.21652	50.3649	0.286
CL192.Contig2	9.7418	0.988639	0.18939	49.4131	0.247
CL1920.Contig1	66.5333	1.82304	0.25324	50.1454	0.309
CL1921.Contig1	0.4029	-0.394803	0.19934	46.6415	0.245
CL1921.Contig2	3.7103	0.569409	0.19238	46.8712	0.242
CL1922.Contig1	4.5187	0.655014	0.23758	50.2517	0.211
CL1923.Contig1	0.5438	-0.264561	0.22213	51.1389	0.335
CL1923.Contig2	0.9708	-0.0128702	0.22712	50.9929	0.355
CL1924.Contig1	19.6119	1.29252	0.21114	51.6215	0.315
CL1924.Contig2	34.511	1.53796	0.18571	48.004	0.21
CL1927.Contig1	15.6219	1.19373	0.18747	50.6815	0.242
CL1927.Contig2	1.8208	0.260262	0.19594	49.7171	0.232
CL1927.Contig3	9.711	0.987264	0.14863	50.0406	0.194
CL1927.Contig4	8.1624	0.911818	0.18522	48.695	0.196
CL1928.Contig1	7.5052	0.875362	0.2266	50.1964	0.318
CL1929.Contig1	2.522	0.401745	0.22553	52.0605	0.356
CL193.Contig1	1.2559	0.0989551	0.25112	48.5517	0.303
CL193.Contig2	0.5201	-0.283913	0.24957	47.4452	0.294
CL1930.Contig1	0.7267	-0.138645	0.21627	49.124	0.313
CL1930.Contig2	0.9766	-0.0102833	0.21615	48.8384	0.31
CL1930.Contig3	0.2666	-0.57414	0.21609	49.2059	0.313
CL1931.Contig1	6.1577	0.789419	0.22089	47.0753	0.232
CL1935.Contig1	2.7009	0.431509	0.21694	49.86	0.344
CL1936.Contig1	5.2495	0.720118	0.25634	49.3624	0.297
CL1936.Contig2	3.812	0.581153	0.26415	46.6955	0.264
CL1937.Contig1	1.0413	0.0175759	0.26136	47.1345	0.325
CL1937.Contig2	0.5066	-0.295335	0.26173	47.3904	0.328
CL1939.Contig1	10.4185	1.01781	0.21307	48.8804	0.297
CL1940.Contig1	11.5709	1.06337	0.35426	49.781	0.491
CL1941.Contig1	0.8126	-0.0901232	0.20964	50.8162	0.301
CL1942.Contig1	1.7963	0.254379	0.18337	50.0946	0.279
CL1942.Contig2	0.8246	-0.0837567	0.17919	49.4539	0.285
CL1943.Contig1	0.2997	-0.523313	0.17961	48.1464	0.189
CL1943.Contig2	0.3981	-0.400008	0.17961	48.1464	0.189
CL1944.Contig1	1.1673	0.0671825	0.20419	51.9833	0.325
CL1944.Contig2	0.7037	-0.152612	0.16504	51.8213	0.268
CL1947.Contig1	3.18	0.502427	0.247	48.3805	0.25
CL1948.Contig1	1.8458	0.266185	0.22135	46.9085	0.245
CL1948.Contig2	1.5697	0.195817	0.24421	48.1663	0.262
CL1951.Contig1	0.4078	-0.389553	0.1914	49.85	0.248
CL1951.Contig2	0.5453	-0.263365	0.18963	49.8024	0.241
CL1953.Contig1	3593.78	3.55555	0.18385	49.8674	0.236
CL1954.Contig1	8.1269	0.909925	0.22342	50.8504	0.304
CL1955.Contig1	6.9437	0.841591	0.17701	48.3644	0.249
CL1955.Contig2	0.8049	-0.0942581	0.16933	48.418	0.234
CL1956.Contig1	2.8808	0.459513	0.19135	51.4915	0.327
CL1957.Contig1	1.3788	0.139501	0.19909	49.3626	0.301
CL1957.Contig2	1.5845	0.199892	0.21895	50.3736	0.282
CL1960.Contig1	20.2944	1.30738	0.20842	51.0654	0.321
CL1963.Contig1	3.1965	0.504675	0.19756	52.6864	0.392
CL1963.Contig2	0.4236	-0.373044	0.28793	55.4021	0.516
CL1964.Contig1	16.6024	1.22017	0.34766	49.159	0.537
CL1964.Contig2	0.5343	-0.272215	0.34766	49.159	0.537
CL1966.Contig1	2.7724	0.442856	0.22294	52.3854	0.344
CL1966.Contig2	0.2571	-0.589898	0.20263	51.8288	0.276
CL1968.Contig1	10.3096	1.01324	0.21691	43.0649	0.226
CL1968.Contig2	3.9224	0.593552	0.17169	48.9549	0.26
CL1968.Contig3	8.5059	0.92972	0.24003	48.0928	0.25
CL1969.Contig1	137.418	2.13805	0.26071	44.0949	0.252
CL1969.Contig2	53.7314	1.73023	0.2527	43.1887	0.261
CL1971.Contig1	136.494	2.13511	0.34425	48.5114	0.347
CL1971.Contig2	47.033	1.6724	0.3049	49.0329	0.265
CL1972.Contig1	33.7472	1.52824	0.20265	47.8247	0.282
CL1973.Contig1	18.6935	1.27169	0.19329	50.3602	0.268
CL1973.Contig2	30.1798	1.47972	0.19824	50.1438	0.271
CL1977.Contig1	3.604	0.556785	0.24094	52.0267	0.435
CL1978.Contig1	3.6453	0.561733	0.18402	47.7684	0.25
CL1978.Contig2	2.2177	0.345903	0.19178	47.7686	0.27
CL1979.Contig1	0.4742	-0.324038	0.17378	45.8996	0.225
CL1979.Contig2	0.7373	-0.132356	0.1744	46.3181	0.224
CL1981.Contig1	0.5811	-0.235749	0.1972	43.3506	0.195
CL1981.Contig2	0.1408	-0.851397	0.1972	43.3506	0.195
CL1983.Contig1	4.2776	0.6312	0.21761	47.9485	0.256
CL1983.Contig2	0.6381	-0.195111	0.21761	47.9485	0.256
CL1983.Contig3	1.1961	0.0777675	0.21761	47.9485	0.256
CL1985.Contig1	3.9051	0.591632	0.1915	51.0249	0.273
CL1985.Contig2	4.8021	0.681431	0.21757	53.5788	0.345
CL1986.Contig2	20.9364	1.3209	0.28364	48.761	0.313
CL1987.Contig1	3.3038	0.519014	0.1982	52.2326	0.295
CL1987.Contig2	0.4012	-0.396639	0.23313	53.5505	0.341
CL1989.Contig1	14.7619	1.16914	0.22659	48.0799	0.198
CL1990.Contig1	0.5311	-0.274824	0.16831	44.7718	0.192
CL1990.Contig2	2.9627	0.471688	0.16893	45.2478	0.202
CL1991.Contig1	1.6891	0.227655	0.24877	49.5807	0.323
CL1991.Contig2	0.9751	-0.0109508	0.24562	50.0766	0.329
CL1993.Contig1	3.5399	0.548991	0.24454	47.757	0.292
CL1993.Contig2	2.7617	0.441177	0.23774	47.7071	0.274
CL1998.Contig1	2.2108	0.344549	0.21421	52.0031	0.338
CL1998.Contig2	5.3632	0.729424	0.24546	47.6538	0.292
CL1999.Contig1	3.2151	0.507194	0.2294	52.7831	0.38
CL1999.Contig2	6.0213	0.77969	0.23126	52.0892	0.352
CL20.Contig1	77.8768	1.89141	0.28333	49.7746	0.386
CL20.Contig2	26.8956	1.42968	0.2381	45.3788	0.274
CL2001.Contig1	46.0658	1.66338	0.24423	46.9146	0.269
CL2002.Contig1	7.5935	0.880442	0.1956	47.7771	0.274
CL2003.Contig1	1.7746	0.2491	0.19194	53.4442	0.318
CL2003.Contig2	0.9473	-0.0235125	0.19194	53.4442	0.318
CL2006.Contig1	1003.03	3.00131	0.21695	48.3019	0.211
CL201.Contig1	1.3052	0.115677	0.22211	50.4174	0.315
CL201.Contig2	2.569	0.409764	0.2373	50.3552	0.348
CL2010.Contig1	2.3798	0.37654	0.13368	48.9287	0.209
CL2010.Contig2	3.5843	0.554404	0.13368	48.9287	0.209
CL2012.Contig1	1147.22	3.05965	0.27419	42.7798	0.222
CL2012.Contig2	113.802	2.05615	0.26827	43.15	0.212
CL2012.Contig3	146.631	2.16623	0.23387	43.4451	0.163
CL2012.Contig4	99.3667	1.99724	0.26249	43.8616	0.198
CL2013.Contig1	10.104	1.00449	0.26758	49.157	0.335
CL2013.Contig2	0.9158	-0.0381994	0.26049	49.5935	0.33
CL2015.Contig2	9.0472	0.956514	0.21336	51.0713	0.29
CL2016.Contig1	3.685	0.566437	0.16297	48.7161	0.207
CL2016.Contig2	29.3569	1.46771	0.17392	47.2486	0.231
CL2017.Contig1	1.0239	0.0102575	0.20489	49.8781	0.296
CL2017.Contig2	0.6146	-0.211407	0.20275	49.1727	0.293
CL2017.Contig3	2.8014	0.447375	0.20452	49.1727	0.293
CL2020.Contig1	9.6357	0.983883	0.27188	51.4373	0.397
CL2020.Contig2	1.4641	0.165571	0.27188	51.4373	0.397
CL2022.Contig1	19.5048	1.29014	0.23524	47.5824	0.285
CL2023.Contig1	6.4975	0.812746	0.28828	45.8882	0.327
CL2023.Contig2	2.048	0.31133	0.28828	45.8882	0.327
CL2024.Contig1	3.265	0.513883	0.20206	45.5589	0.253
CL2024.Contig2	3.9028	0.591376	0.20181	45.4435	0.251
CL203.Contig1	9.0046	0.954464	0.22215	52.175	0.265
CL2032.Contig1	1.378	0.139249	0.18827	53.7958	0.333
CL2033.Contig1	8.2078	0.914227	0.25756	45.5714	0.291
CL2034.Contig1	9.8387	0.992938	0.16598	49.536	0.213
CL2034.Contig2	3.1216	0.494377	0.15377	50.3072	0.2
CL2037.Contig1	0.4662	-0.331428	0.2741	46.2621	0.322
CL2037.Contig2	1.2134	0.084004	0.27494	46.5169	0.324
CL2038.Contig1	1.6415	0.215241	0.18473	50.3661	0.36
CL2038.Contig2	3.327	0.522053	0.18473	50.3661	0.36
CL2041.Contig1	7.2303	0.859156	0.25685	45.8669	0.26
CL2041.Contig2	42.4693	1.62808	0.26375	46.5756	0.293
CL2041.Contig3	3.4561	0.538586	0.24268	49.9114	0.288
CL2041.Contig4	2.6904	0.429817	0.21232	48.9727	0.23
CL2042.Contig1	3.2109	0.506627	0.19819	49.5456	0.301
CL2042.Contig2	0.3381	-0.470955	0.19172	49.9607	0.307
CL2046.Contig1	175.226	2.2436	0.23741	49.8334	0.324
CL2046.Contig2	69.6838	1.84313	0.23807	51.4367	0.311
CL2047.Contig1	7.9366	0.899634	0.19197	46.7914	0.261
CL2048.Contig1	6.5266	0.814687	0.24828	46.2099	0.35
CL2048.Contig2	0.2579	-0.588549	0.24484	49.6257	0.361
CL2049.Contig1	1.1621	0.0652435	0.19824	49.8267	0.283
CL2049.Contig2	0.4173	-0.379552	0.20136	50.0372	0.284
CL2050.Contig1	2.9226	0.465769	0.18776	52.9828	0.362
CL2051.Contig1	0.3699	-0.431916	0.27235	49.8527	0.339
CL2051.Contig2	0.4368	-0.359717	0.25846	53.1519	0.348
CL2053.Contig1	75.9976	1.8808	0.16422	40.9161	0.282
CL2056.Contig1	0.9303	-0.031377	0.29856	48.6029	0.346
CL2056.Contig2	1.4413	0.158754	0.30235	48.2823	0.35
CL2057.Contig1	1.0039	0.00169045	0.19997	49.2507	0.249
CL2057.Contig2	0.3272	-0.485187	0.27418	49.4247	0.259
CL2059.Contig1	12.0598	1.08134	0.19664	49.3033	0.266
CL206.Contig1	5.6351	0.750902	0.20781	45.2065	0.224
CL206.Contig2	1.1508	0.0609999	0.18168	49.5976	0.209
CL2060.Contig1	2.1358	0.329561	0.26281	48.9756	0.322
CL2060.Contig2	1.2795	0.10704	0.26713	49.9561	0.338
CL2061.Contig1	3.7792	0.5774	0.2556	52.7482	0.369
CL2062.Contig1	0.8345	-0.0785737	0.23669	49.7772	0.296
CL2062.Contig2	2.7746	0.4432	0.24124	49.9985	0.301
CL2063.Contig2	9.1715	0.96244	0.25828	47.7919	0.243
CL2064.Contig1	2.7829	0.444498	0.2503	47.5953	0.337
CL2064.Contig2	0.2644	-0.577739	0.23153	48.0035	0.344
CL2066.Contig1	4.2067	0.623942	0.18893	53.6592	0.307
CL2066.Contig2	0.5068	-0.295163	0.19939	51.1951	0.264
CL2067.Contig1	1.5248	0.183213	0.20273	50.2338	0.32
CL2067.Contig2	2.6172	0.417837	0.20005	50.1293	0.313
CL2068.Contig1	5.92	0.772322	0.22953	49.38	0.283
CL2068.Contig2	6.2542	0.796172	0.22269	49.39	0.28
CL2069.Contig1	20.8715	1.31955	0.25676	51.1771	0.359
CL2069.Contig2	22.9824	1.3614	0.2402	50.7316	0.346
CL2069.Contig3	3.6086	0.557339	0.2	51.1846	0.269
CL2069.Contig4	63.7003	1.80414	0.2	51.1846	0.269
CL207.Contig1	8.7677	0.942886	0.19821	46.7489	0.271
CL207.Contig2	20.223	1.30585	0.18012	47.8485	0.227
CL207.Contig3	8.037	0.905094	0.20357	50.4397	0.237
CL207.Contig4	3.3308	0.522549	0.16484	49.769	0.215
CL2070.Contig1	33.7217	1.52791	0.25777	46.3726	0.278
CL2070.Contig2	33.9452	1.53078	0.27949	46.08	0.318
CL2072.Contig1	2.3663	0.37407	0.2183	50.6474	0.259
CL2073.Contig1	5.3836	0.731073	0.16255	49.9224	0.198
CL2073.Contig3	8.25	0.916454	0.17438	47.726	0.218
CL2075.Contig1	17.6136	1.24585	0.26002	50.245	0.341
CL2075.Contig2	38.4971	1.58543	0.26002	50.245	0.341
CL2076.Contig1	1.4541	0.162594	0.17841	48.149	0.268
CL2076.Contig2	2.1405	0.330515	0.17841	48.149	0.268
CL2077.Contig1	0.7624	-0.117817	0.18761	48.6918	0.246
CL2077.Contig2	1.8781	0.273719	0.18976	48.5801	0.245
CL208.Contig1	396.243	2.59796	0.17848	49.2361	0.21
CL2080.Contig1	1.8084	0.257294	0.18125	50.9088	0.217
CL2080.Contig2	0.4496	-0.347174	0.18125	50.9088	0.217
CL2082.Contig1	2.0568	0.313192	0.20976	49.0235	0.323
CL2082.Contig2	1.3725	0.137512	0.20061	44.9961	0.301
CL2083.Contig1	0.8341	-0.0787819	0.18733	47.9559	0.228
CL2085.Contig1	5.4366	0.735327	0.19243	50.8592	0.344
CL2086.Contig1	1.5339	0.185797	0.15143	52.2793	0.274
CL2087.Contig1	8.6322	0.936121	0.20103	44.6516	0.19
CL209.Contig1	27.5098	1.43949	0.23592	45.3737	0.257
CL2090.Contig1	206.947	2.31586	0.25585	48.6892	0.307
CL2093.Contig1	20.7014	1.316	0.22442	48.0648	0.284
CL2093.Contig2	1.8089	0.257415	0.23144	47.6219	0.253
CL2094.Contig1	0.5328	-0.273436	0.20491	50.1541	0.284
CL2094.Contig2	3.6432	0.561483	0.2042	49.9395	0.284
CL2096.Contig1	1.0831	0.0346686	0.24864	53.1685	0.33
CL2097.Contig1	923.184	2.96529	0.42354	45.9396	0.446
CL2099.Contig1	2.6323	0.420335	0.2232	50.5259	0.303
CL2099.Contig2	0.2894	-0.538501	0.21504	49.2098	0.292
CL21.Contig1	0.4745	-0.323764	0.19068	48.3153	0.291
CL210.Contig1	2.3866	0.37778	0.16764	45.8724	0.201
CL210.Contig2	0.9953	-0.002046	0.17406	46.1534	0.207
CL2101.Contig1	9.046	0.956457	0.19569	47.1501	0.236
CL2101.Contig2	6.9517	0.842091	0.19678	50.0474	0.227
CL2101.Contig4	3.5738	0.55313	0.18742	47.0531	0.209
CL2102.Contig1	6.8472	0.835513	0.22062	44.5721	0.227
CL2102.Contig2	7.3409	0.865749	0.22691	47.3915	0.265
CL2106.Contig1	0.7239	-0.140321	0.19799	49.1776	0.247
CL2106.Contig2	2.0489	0.311521	0.19799	49.1776	0.247
CL2108.Contig1	0.7256	-0.139303	0.24142	52.7965	0.349
CL2108.Contig2	0.0779	-1.10846	0.24142	52.7965	0.349
CL2109.Contig1	1.3135	0.11843	0.18227	48.4759	0.277
CL2109.Contig2	0.3528	-0.452471	0.1599	47.1099	0.266
CL211.Contig1	10.7744	1.03239	0.17457	48.4019	0.302
CL2111.Contig1	3.7998	0.579761	0.20115	49.0098	0.247
CL2111.Contig2	1.0336	0.0143525	0.20115	49.0098	0.247
CL2113.Contig2	5.8044	0.763757	0.24448	54.3032	0.407
CL2114.Contig1	4.2094	0.62422	0.29566	48.5453	0.312
CL2114.Contig2	2.4153	0.382971	0.29927	51.3571	0.392
CL2115.Contig1	1.2203	0.0864666	0.21061	50.7903	0.252
CL2115.Contig2	0.404	-0.393619	0.21061	50.7903	0.252
CL2116.Contig1	3.1391	0.496805	0.2134	48.893	0.28
CL2116.Contig2	0.1449	-0.838932	0.21566	50.4958	0.295
CL2117.Contig1	2.8174	0.449849	0.31082	44.2327	0.263
CL2117.Contig2	2.1919	0.340821	0.31718	44.9783	0.281
CL2119.Contig1	7.7579	0.889744	0.22342	49.7864	0.267
CL212.Contig1	11.6478	1.06624	0.1906	50.2188	0.273
CL2120.Contig1	2.7285	0.435924	0.19358	49.3147	0.248
CL2120.Contig2	1.2141	0.0842545	0.19358	49.3147	0.248
CL2123.Contig1	0.6533	-0.184887	0.16528	48.3667	0.2
CL2123.Contig2	0.3223	-0.49174	0.14964	49.0217	0.158
CL2127.Contig1	2.1632	0.335097	0.18569	45.2047	0.214
CL2127.Contig2	0.5654	-0.247644	0.18541	45.3163	0.214
CL213.Contig1	4.1207	0.614971	0.19858	52.0575	0.276
CL213.Contig2	0.8964	-0.0474982	0.18411	52.3144	0.268
CL213.Contig3	2.3939	0.379106	0.19569	48.6227	0.249
CL213.Contig4	4.9669	0.696085	0.18921	49.5228	0.245
CL2130.Contig1	7.2112	0.858008	0.20187	44.6333	0.244
CL2130.Contig2	59.5617	1.77497	0.22364	48.558	0.292
CL2132.Contig1	7.0342	0.847215	0.19539	49.4655	0.352
CL2132.Contig2	3.6184	0.558517	0.17825	51.2912	0.328
CL2133.Contig1	0.9333	-0.0299787	0.22899	50.4188	0.305
CL2133.Contig2	1.0915	0.0380237	0.22899	50.4188	0.305
CL2134.Contig1	1.3966	0.145072	0.19387	52.3222	0.307
CL2135.Contig1	1.8688	0.271563	0.18947	49.7482	0.273
CL2135.Contig2	1.4987	0.175715	0.14407	48.5532	0.194
CL2135.Contig3	5.076	0.705522	0.15867	50.1882	0.235
CL2136.Contig1	0.4926	-0.307506	0.19276	50.2069	0.304
CL2136.Contig2	0.1699	-0.769807	0.19403	49.9871	0.309
CL2137.Contig1	2.9156	0.464728	0.1859	50.5077	0.18
CL2139.Contig1	32.5884	1.51306	0.29096	48.5119	0.369
CL2139.Contig2	150.831	2.17849	0.29758	48.4359	0.377
CL214.Contig1	2.5153	0.40059	0.17342	48.1794	0.216
CL2140.Contig1	1.4683	0.166815	0.18584	48.4166	0.208
CL2145.Contig1	0.2723	-0.564952	0.22408	51.6831	0.369
CL2145.Contig2	0.2307	-0.636952	0.2368	52.376	0.411
CL2146.Contig1	2.6866	0.429203	0.16434	47.3548	0.244
CL2146.Contig2	1.9356	0.286816	0.1688	47.1092	0.25
CL2147.Contig1	7.8719	0.89608	0.15951	52.9902	0.267
CL2147.Contig2	0.982	-0.00788851	0.16016	53.8884	0.275
CL2149.Contig1	6.8394	0.835018	0.17249	49.4654	0.222
CL215.Contig1	384.391	2.58477	0.29239	42.1687	0.286
CL215.Contig2	0.6375	-0.19552	0.33276	45.5613	0.37
CL2151.Contig1	10.7079	1.0297	0.19649	48.0545	0.225
CL2151.Contig2	8.5091	0.929884	0.17672	50.8615	0.296
CL2152.Contig1	3.9224	0.593552	0.17064	48.6162	0.213
CL2154.Contig1	5.6432	0.751525	0.19906	48.1344	0.292
CL2155.Contig1	21.6657	1.33577	0.19343	47.2284	0.246
CL2155.Contig2	3.1347	0.496196	0.2007	48.1029	0.264
CL2156.Contig1	32.6849	1.51435	0.16324	51.017	0.243
CL2157.Contig1	65.8515	1.81857	0.33483	41.7233	0.415
CL2159.Contig1	1.1215	0.0497993	0.18499	51.2421	0.285
CL2159.Contig2	1.6319	0.212694	0.18919	51.5582	0.293
CL2160.Contig1	0.3819	-0.41805	0.14993	45.4907	0.214
CL2160.Contig2	1.5255	0.183412	0.14024	44.9254	0.196
CL2162.Contig1	1.4247	0.153723	0.18592	48.8164	0.28
CL2162.Contig2	0.5738	-0.241239	0.1862	48.7428	0.28
CL2163.Contig1	14.3775	1.15768	0.2465	49.857	0.281
CL2163.Contig2	0.5924	-0.227385	0.22214	52.2983	0.234
CL2164.Contig1	4.9475	0.694386	0.2008	47.9062	0.32
CL2165.Contig1	2.5291	0.402966	0.19018	51.4916	0.265
CL2167.Contig1	5.8558	0.767586	0.21391	48.1797	0.268
CL2167.Contig2	0.283	-0.548214	0.21391	48.1797	0.268
CL2168.Contig1	2.8769	0.458925	0.20852	50.4902	0.296
CL2168.Contig2	2.0362	0.30882	0.19649	50.149	0.303
CL2169.Contig1	0.834	-0.0788339	0.18867	48.0154	0.254
CL2169.Contig2	0.1859	-0.730721	0.18858	48.8074	0.256
CL217.Contig1	1.4659	0.166104	0.19868	47.4644	0.229
CL217.Contig2	1.2043	0.0807347	0.1908	46.7042	0.218
CL2170.Contig1	21.3523	1.32944	0.28151	50.4407	0.333
CL2170.Contig2	1651.01	3.21775	0.38793	44.2511	0.46
CL2171.Contig1	4.2001	0.62326	0.22272	47.1571	0.248
CL2171.Contig2	0.2208	-0.656001	0.18216	51.5149	0.225
CL2172.Contig1	3.7151	0.569971	0.17505	50.1246	0.215
CL2176.Contig1	59.3637	1.77352	0.20694	49.8875	0.292
CL2176.Contig2	4.7551	0.67716	0.20743	49.8313	0.294
CL2178.Contig1	5.2371	0.719091	0.17167	48.4615	0.251
CL2178.Contig2	1.5427	0.188281	0.17167	48.4615	0.251
CL218.Contig1	5.8875	0.769931	0.1958	49.8304	0.229
CL218.Contig2	5.1213	0.70938	0.17641	50.2765	0.263
CL2182.Contig1	2.9365	0.46783	0.18974	50.3923	0.269
CL2183.Contig1	2.0069	0.302526	0.18105	51.2139	0.266
CL2185.Contig1	1.5562	0.192065	0.26107	54.4092	0.424
CL2186.Contig1	1.9366	0.28704	0.15576	51.4332	0.227
CL2187.Contig1	5.077	0.705607	0.2016	50.0076	0.277
CL2187.Contig2	0.5157	-0.287603	0.21384	51.3521	0.302
CL2188.Contig1	13.6862	1.13628	0.229	48.794	0.317
CL2188.Contig2	13.0761	1.11648	0.22384	46.9139	0.276
CL2189.Contig1	2.2753	0.357039	0.19986	51.1031	0.282
CL219.Contig1	99.7699	1.999	0.20534	47.5709	0.259
CL2191.Contig1	1.3506	0.130527	0.20864	46.6975	0.211
CL2191.Contig2	1.1257	0.0514227	0.20864	46.6975	0.211
CL2192.Contig1	2.3467	0.370458	0.19831	49.6786	0.279
CL2192.Contig2	0.5451	-0.263524	0.20827	51.8033	0.318
CL2193.Contig1	24.2695	1.38506	0.3815	45.9839	0.456
CL2193.Contig2	13.0486	1.11556	0.39081	45.3651	0.467
CL2194.Contig1	5.5862	0.747116	0.20285	47.7436	0.253
CL2194.Contig2	1.422	0.1529	0.21113	47.8023	0.262
CL2194.Contig3	2.8045	0.447855	0.1938	47.4323	0.231
CL2196.Contig1	2.7164	0.433994	0.18941	47.5477	0.248
CL2196.Contig2	1.5238	0.182928	0.19072	47.7399	0.252
CL2197.Contig1	4.0175	0.603956	0.19288	53.2995	0.339
CL22.Contig1	14.4568	1.16007	0.36089	42.86	0.381
CL22.Contig2	13.0963	1.11715	0.36211	43.951	0.379
CL22.Contig3	15.3221	1.18532	0.30313	45.132	0.343
CL22.Contig4	14.88	1.1726	0.37599	42.5937	0.411
CL22.Contig5	19.392	1.28762	0.28655	46.2309	0.326
CL22.Contig6	15.217	1.18233	0.35436	43.8599	0.393
CL22.Contig7	16.4902	1.21723	0.38895	41.7838	0.405
CL22.Contig8	17.9103	1.2531	0.36214	43.3817	0.382
CL220.Contig1	0.44	-0.356547	0.20354	50.3529	0.264
CL220.Contig2	0.0955	-1.02	0.19926	50.0804	0.258
CL220.Contig3	0.0699	-1.15552	0.20181	50.0665	0.258
CL220.Contig4	0.1418	-0.848324	0.1975	49.7579	0.251
CL2200.Contig1	86.3081	1.93605	0.2224	47.8918	0.28
CL2202.Contig1	68.5008	1.8357	0.21011	51.5885	0.328
CL2203.Contig1	2.7088	0.432777	0.22158	45.6098	0.267
CL2203.Contig2	4.9752	0.696811	0.22158	45.6098	0.267
CL2205.Contig1	4.9265	0.692538	0.22153	52.5417	0.393
CL2209.Contig1	4.0771	0.610351	0.25873	49.7954	0.317
CL221.Contig1	30.7221	1.48745	0.19466	50.3157	0.133
CL2210.Contig1	9.0494	0.95662	0.27016	48.226	0.255
CL2210.Contig2	2.1656	0.335578	0.26503	47.3767	0.26
CL2211.Contig1	5.345	0.727948	0.21666	50.3936	0.325
CL2212.Contig1	1.8763	0.273302	0.2169	49.0118	0.25
CL2215.Contig1	10.236	1.01013	0.20437	53.0009	0.321
CL2216.Contig1	679.857	2.83242	0.39156	48.7401	0.457
CL2216.Contig2	325.107	2.51203	0.37782	48.2465	0.41
CL2218.Contig1	12.2212	1.08711	0.1354	43.538	0.147
CL2219.Contig1	3.4064	0.532296	0.16982	51.4608	0.24
CL2219.Contig2	69.5678	1.84241	0.16594	51.6094	0.238
CL2221.Contig1	4.535	0.656577	0.21776	45.3307	0.307
CL2221.Contig2	0.3404	-0.46801	0.20991	44.9852	0.293
CL2222.Contig1	15.0394	1.17723	0.42513	48.8631	0.521
CL2224.Contig1	6.6013	0.819629	0.17974	45.3322	0.22
CL2224.Contig2	0.1843	-0.734475	0.20325	46.2606	0.238
CL2227.Contig1	2.274	0.35679	0.18449	52.1921	0.282
CL2227.Contig2	2.2626	0.354608	0.19504	50.6939	0.241
CL2227.Contig3	2.7135	0.43353	0.19338	50.2818	0.267
CL2228.Contig1	4.2925	0.63271	0.26061	40.5523	0.261
CL2228.Contig2	3.523	0.546913	0.25558	40.6191	0.26
CL2228.Contig3	0.9807	-0.00846382	0.26017	40.6895	0.26
CL223.Contig1	4.529	0.656002	0.22938	46.5192	0.272
CL223.Contig2	3.3488	0.524889	0.23708	47.3606	0.288
CL223.Contig3	12.7697	1.10618	0.18135	50.0387	0.19
CL2232.Contig1	23.3029	1.36741	0.22193	52.9345	0.317
CL2232.Contig2	1.9017	0.279142	0.20343	54.2476	0.373
CL2233.Contig1	0.4396	-0.356942	0.21832	47.2149	0.294
CL2233.Contig2	0.8791	-0.0559617	0.21832	47.2149	0.294
CL2234.Contig1	7.2306	0.859174	0.18152	47.1766	0.243
CL2234.Contig2	2.063	0.314499	0.14278	51.2473	0.203
CL2235.Contig1	0.7071	-0.150519	0.16306	47.6781	0.179
CL2235.Contig2	2.2242	0.347174	0.16327	47.8319	0.178
CL2236.Contig1	2.2758	0.357134	0.18329	49.6659	0.313
CL2237.Contig1	32.9225	1.51749	0.23598	45.2784	0.266
CL2240.Contig1	2.8296	0.451725	0.20811	46.3782	0.254
CL2240.Contig2	0.1282	-0.892112	0.21541	46.918	0.255
CL2241.Contig1	118.099	2.07225	0.17199	53.2448	0.231
CL2241.Contig2	2141.88	3.33079	0.24244	46.7769	0.28
CL2242.Contig1	6.7116	0.826826	0.21114	49.5386	0.308
CL2245.Contig1	51.1731	1.70904	0.1864	46.5667	0.217
CL2245.Contig2	1.0833	0.0347487	0.19317	50.6316	0.267
CL2246.Contig1	2.5174	0.400952	0.22691	47.2732	0.263
CL2246.Contig2	0.5814	-0.235525	0.24732	47.9965	0.228
CL2247.Contig1	0.4978	-0.302945	0.2461	45.3628	0.259
CL2247.Contig2	2.3732	0.375334	0.24667	45.2515	0.258
CL2248.Contig1	4.1	0.612784	0.18053	51.3852	0.294
CL2248.Contig2	0.1211	-0.916856	0.18053	51.3852	0.294
CL2249.Contig1	41.485	1.61789	0.18803	48.0778	0.256
CL2249.Contig2	25.7827	1.41133	0.19544	49.3436	0.261
CL225.Contig1	44.1368	1.6448	0.19998	46.5335	0.247
CL2251.Contig1	0.2109	-0.675923	0.22506	49.7016	0.309
CL2251.Contig2	0.1614	-0.792096	0.22568	49.4854	0.308
CL2254.Contig1	51.538	1.71213	0.1791	48.6157	0.218
CL2254.Contig2	86.7487	1.93826	0.35048	41.2558	0.439
CL2254.Contig3	18.269	1.26171	0.32484	42.2255	0.399
CL2255.Contig1	1.3304	0.123982	0.18359	46.7104	0.286
CL2255.Contig2	0.7983	-0.0978339	0.17413	45.0427	0.234
CL2256.Contig1	13.4937	1.13013	0.21289	50.2704	0.263
CL226.Contig1	7.0811	0.850101	0.22104	45.4782	0.266
CL226.Contig2	0.3226	-0.491336	0.22163	45.2744	0.268
CL226.Contig3	0.2268	-0.644357	0.2218	45.6514	0.268
CL226.Contig4	0.8118	-0.090551	0.22239	45.3497	0.27
CL2262.Contig1	2.8551	0.455621	0.26279	45.8205	0.298
CL2262.Contig2	0.9547	-0.0201331	0.26438	45.3799	0.304
CL2264.Contig1	3.7341	0.572186	0.17037	47.4924	0.2
CL2265.Contig1	6.8084	0.833045	0.21212	50.2716	0.269
CL2265.Contig2	0.2049	-0.688458	0.2022	49.7446	0.275
CL2266.Contig1	1.8047	0.256405	0.18039	49.6845	0.227
CL2266.Contig2	0.1155	-0.937418	0.18053	49.8919	0.232
CL2267.Contig1	128.706	2.1096	0.30178	45.9244	0.321
CL2268.Contig1	27.3486	1.43694	0.2897	43.46	0.2
CL227.Contig1	14.4656	1.16034	0.17978	46.6301	0.225
CL227.Contig2	1.5388	0.187182	0.17978	46.6301	0.225
CL2270.Contig1	4.3081	0.634286	0.18062	51.841	0.315
CL2270.Contig2	25.4982	1.40651	0.19014	47.4585	0.26
CL2271.Contig1	24.0535	1.38118	0.27163	45.3089	0.293
CL2271.Contig2	1.5461	0.189238	0.27078	45.0706	0.29
CL2272.Contig1	24.6816	1.39237	0.28708	47.8673	0.352
CL2272.Contig2	2.3164	0.364814	0.28956	47.9832	0.354
CL2274.Contig1	5.104	0.707911	0.25005	49.878	0.337
CL2275.Contig1	1.5657	0.194709	0.15537	50.2748	0.261
CL2276.Contig1	2.1298	0.328339	0.16673	50.2779	0.26
CL2277.Contig1	1.4104	0.149342	0.21378	51.6044	0.337
CL2277.Contig2	0.0713	-1.14691	0.23349	51.2847	0.362
CL228.Contig2	0	#NUM!	0.21092	48.1283	0.287
CL228.Contig3	0.0723	-1.14086	0.21092	48.1283	0.287
CL2280.Contig1	5.1346	0.710507	0.15027	45.2346	0.182
CL2283.Contig1	282.24	2.45062	0.31057	48.7973	0.28
CL2284.Contig1	2.0258	0.306597	0.2431	46.5722	0.231
CL2284.Contig2	0	#NUM!	0.24832	46.524	0.239
CL2284.Contig3	8.6988	0.939459	0.2529	47.2638	0.246
CL2285.Contig1	2.507	0.399154	0.31658	50.4526	0.392
CL2287.Contig1	13.4251	1.12792	0.15303	47.3821	0.198
CL229.Contig1	14.6686	1.16639	0.2352	48.1334	0.303
CL229.Contig2	0.5036	-0.297914	0.23658	47.5677	0.296
CL2290.Contig1	246.02	2.39097	0.28083	47.2603	0.214
CL2291.Contig1	12.8074	1.10746	0.18427	49.1444	0.242
CL2292.Contig1	32.8047	1.51594	0.23833	45.6422	0.269
CL2292.Contig2	2.0109	0.30339	0.24224	50.1591	0.279
CL2293.Contig1	6.9147	0.839773	0.14717	48.0733	0.207
CL2294.Contig1	8.9701	0.952797	0.19494	50.3537	0.305
CL2295.Contig1	64.2383	1.80779	0.24794	48.0004	0.302
CL2296.Contig1	0.7241	-0.140201	0.17917	48.6251	0.233
CL2296.Contig2	0.5514	-0.258533	0.19455	48.8905	0.262
CL2297.Contig1	93.2801	1.96979	0.26469	43.5833	0.274
CL2297.Contig2	78.876	1.89694	0.24433	41.7362	0.23
CL2298.Contig1	4.8399	0.684836	0.1799	47.6263	0.231
CL2299.Contig1	17.2636	1.23713	0.22477	46.9466	0.299
CL23.Contig1	1.5601	0.193152	0.22639	51.9163	0.317
CL2300.Contig1	1.9836	0.297454	0.21546	51.5083	0.295
CL2305.Contig1	0.5404	-0.267285	0.22051	45.0885	0.238
CL2306.Contig1	88.4829	1.94686	0.18817	51.9205	0.233
CL2307.Contig1	0.7509	-0.124418	0.21003	51.9037	0.348
CL2307.Contig2	0.3291	-0.482672	0.21093	51.6942	0.345
CL2307.Contig3	0.1011	-0.995249	0.21093	51.6942	0.345
CL2309.Contig1	7.142	0.85382	0.20688	49.6706	0.279
CL2309.Contig2	0.0658	-1.18177	0.22358	51.8347	0.322
CL231.Contig1	5.3966	0.73212	0.1947	46.2095	0.245
CL231.Contig2	1.212	0.0835026	0.19735	46.0911	0.246
CL231.Contig3	0.7971	-0.0984872	0.25434	50.1278	0.305
CL2310.Contig1	0.9439	-0.025074	0.21777	50.1519	0.311
CL2310.Contig2	0.7094	-0.149109	0.20289	51.2558	0.323
CL2311.Contig1	19.1679	1.28257	0.18384	47.9034	0.25
CL2316.Contig1	0.9504	-0.0220936	0.18661	49.8504	0.275
CL2316.Contig2	0.4916	-0.308388	0.18513	49.7456	0.273
CL2318.Contig1	6.7611	0.830017	0.20453	52.1996	0.302
CL2319.Contig1	0.2158	-0.665949	0.296	50.543	0.407
CL2319.Contig2	0.7269	-0.138525	0.296	50.543	0.407
CL2323.Contig1	1.354	0.131619	0.21535	50.1268	0.28
CL2323.Contig2	0.677	-0.169411	0.22215	51.4085	0.311
CL2325.Contig1	146.642	2.16626	0.27581	49.1869	0.314
CL2326.Contig1	0.6899	-0.161214	0.20041	49.3703	0.173
CL2326.Contig2	0.7955	-0.0993598	0.22148	50.5648	0.277
CL2328.Contig2	61.9976	1.79237	0.19609	48.8165	0.274
CL2329.Contig1	2.5949	0.414121	0.21807	50.4101	0.327
CL2329.Contig2	0.1789	-0.74739	0.2219	49.1135	0.299
CL2330.Contig1	6.3671	0.803942	0.21311	49.6358	0.274
CL2331.Contig1	0.9673	-0.0144388	0.25691	46.6878	0.247
CL2331.Contig2	0	#NUM!	0.21882	51.4764	0.246
CL2332.Contig1	8.342	0.92127	0.17627	47.9942	0.235
CL2332.Contig2	1.6337	0.213172	0.1897	48.9371	0.23
CL2335.Contig1	23.4474	1.37009	0.19732	49.0401	0.259
CL2335.Contig2	5.1818	0.714481	0.20838	49.4435	0.28
CL2336.Contig1	0.178	-0.74958	0.21416	49.9565	0.298
CL2336.Contig2	0.7656	-0.115998	0.21165	49.8128	0.295
CL2337.Contig1	287.956	2.45933	0.39388	42.7414	0.443
CL2338.Contig1	9.2929	0.968151	0.23008	52.4056	0.346
CL2339.Contig1	3.3386	0.523564	0.26222	49.2394	0.309
CL2339.Contig2	3.1485	0.498104	0.26222	49.2394	0.309
CL234.Contig1	66.7133	1.82421	0.31261	45.2402	0.295
CL234.Contig2	9.9119	0.996157	0.29634	44.2563	0.276
CL2342.Contig1	2.9011	0.462563	0.15128	45.7266	0.246
CL2343.Contig1	5.5761	0.746331	0.23938	47.0436	0.29
CL2343.Contig2	1.2869	0.109545	0.21361	50.7031	0.295
CL2343.Contig3	7.1151	0.852181	0.33167	47.8232	0.28
CL2345.Contig1	18.4601	1.26623	0.22928	50.1815	0.236
CL2347.Contig1	3.0945	0.49059	0.20904	51.7841	0.291
CL2348.Contig1	6.7941	0.832132	0.14911	51.2247	0.268
CL2350.Contig1	4.7923	0.680544	0.27146	46.6642	0.342
CL2350.Contig2	49.6051	1.69553	0.29861	44.4682	0.358
CL2351.Contig1	11.5502	1.06259	0.15673	48.1836	0.237
CL2353.Contig1	2.2639	0.354857	0.26626	53.2643	0.391
CL2353.Contig2	1.4326	0.156125	0.25163	52.9997	0.394
CL2354.Contig1	0.3095	-0.509339	0.21459	50.5092	0.325
CL2354.Contig2	0.382	-0.417937	0.21334	50.1302	0.322
CL2357.Contig1	1.6948	0.229118	0.17604	48.8489	0.222
CL2357.Contig2	0.3044	-0.516555	0.17604	48.8489	0.222
CL2364.Contig1	246.298	2.39146	0.36375	44.0251	0.391
CL2366.Contig1	3.4682	0.540104	0.166	49.5746	0.254
CL2371.Contig1	2.1115	0.324591	0.1782	51.8429	0.281
CL2372.Contig1	11.4829	1.06005	0.24195	45.7471	0.247
CL2372.Contig2	4.4987	0.653087	0.23458	44.8127	0.244
CL2373.Contig1	1.2954	0.112404	0.20123	50.7236	0.241
CL2373.Contig2	2.6912	0.429946	0.20123	50.7236	0.241
CL2375.Contig1	4.3557	0.639058	0.21072	52.2864	0.281
CL2376.Contig1	10.8518	1.0355	0.25501	45.5381	0.288
CL2377.Contig1	3.9978	0.601821	0.23943	45.9124	0.245
CL2377.Contig2	3.9711	0.598911	0.26588	47.5666	0.288
CL2378.Contig1	1.8182	0.259642	0.14643	50.5686	0.275
CL2381.Contig1	1.245	0.0951694	0.18476	43.7915	0.211
CL2381.Contig2	0	#NUM!	0.16361	46.1861	0.209
CL2382.Contig1	11.1799	1.04844	0.23877	48.4325	0.24
CL2383.Contig1	5.0436	0.702741	0.27908	48.6552	0.274
CL2383.Contig2	0.9522	-0.0212718	0.27908	48.6552	0.274
CL2386.Contig1	77.1277	1.88721	0.31708	46.1191	0.34
CL2386.Contig2	70.0877	1.84564	0.35508	46.9823	0.416
CL2386.Contig3	574.996	2.75966	0.35408	40.6574	0.357
CL2387.Contig1	91.4109	1.961	0.2051	48.4404	0.183
CL239.Contig1	1.998	0.300595	0.20614	50.8741	0.293
CL2391.Contig1	1152.78	3.06175	0.20953	49.4987	0.295
CL2392.Contig1	5.3729	0.730209	0.16105	54.3095	0.289
CL2393.Contig1	2.7584	0.440657	0.12208	46.3953	0.206
CL2394.Contig1	14.5739	1.16358	0.20794	48.3595	0.27
CL2394.Contig2	7.6335	0.882724	0.25903	49.7093	0.288
CL2394.Contig3	32.6924	1.51445	0.2127	51.5912	0.291
CL2398.Contig1	11.3924	1.05662	0.16895	50.1456	0.249
CL2398.Contig2	7.6507	0.883701	0.16943	50.3604	0.224
CL24.Contig1	4.3662	0.640104	0.19286	47.2368	0.233
CL24.Contig2	6.0952	0.784988	0.21397	51.6284	0.297
CL2401.Contig1	766.953	2.88477	0.30586	48.8488	0.37
CL2407.Contig1	8.1695	0.912195	0.20519	47.2359	0.267
CL241.Contig1	1.9323	0.286075	0.33164	49.8123	0.432
CL2410.Contig1	4.8194	0.682993	0.19819	49.749	0.315
CL2411.Contig1	7.3202	0.864523	0.2169	47.7416	0.256
CL2411.Contig2	46.9322	1.67147	0.26149	45.9366	0.289
CL2413.Contig1	2.2077	0.34394	0.25194	52.9899	0.417
CL2414.Contig1	1.0446	0.01895	0.23103	44.928	0.24
CL2414.Contig2	0.8784	-0.0563077	0.22809	45.2802	0.235
CL2416.Contig1	377.78	2.57724	0.17172	50.5025	0.182
CL2417.Contig1	2.7019	0.431669	0.21454	52.716	0.299
CL2417.Contig2	2.553	0.407051	0.22035	52.8297	0.313
CL2418.Contig1	0.8577	-0.0666646	0.25454	51.3552	0.328
CL2418.Contig2	0.539	-0.268411	0.25454	51.3552	0.328
CL2419.Contig1	20.8579	1.31927	0.36805	48.1285	0.333
CL242.Contig1	0.5538	-0.256647	0.22758	46.6211	0.291
CL242.Contig2	0.8443	-0.0735032	0.22958	46.5259	0.291
CL242.Contig3	0.8735	-0.0587371	0.22995	46.6928	0.295
CL242.Contig4	0.877	-0.0570004	0.23161	46.5183	0.3
CL242.Contig5	0.5984	-0.223008	0.22629	46.0426	0.283
CL2420.Contig1	8.6496	0.936996	0.19329	51.3003	0.288
CL2421.Contig2	24.9081	1.39634	0.2019	48.8142	0.259
CL2423.Contig1	118.85	2.075	0.29795	48.7394	0.352
CL2425.Contig1	14.5637	1.16327	0.26352	45.9243	0.335
CL2427.Contig1	45.486	1.65788	0.1584	49.255	0.19
CL2429.Contig1	14.2681	1.15437	0.24044	51.5433	0.319
CL2429.Contig2	5.4359	0.735271	0.26686	52.3701	0.367
CL2429.Contig3	29.8014	1.47424	0.24872	50.9263	0.364
CL243.Contig1	1.5043	0.177334	0.26981	52.0966	0.336
CL2432.Contig1	0.5584	-0.253055	0.19371	48.7358	0.247
CL2432.Contig2	0.1842	-0.73471	0.19574	48.8564	0.249
CL2433.Contig1	8.258	0.916875	0.18271	49.0735	0.268
CL2433.Contig2	2.9061	0.463311	0.19868	49.759	0.272
CL2434.Contig1	2.5904	0.413367	0.17832	51.7778	0.329
CL2434.Contig2	1.3378	0.126391	0.17832	51.7778	0.329
CL2435.Contig1	8.8117	0.94506	0.19642	52.0756	0.284
CL2436.Contig1	16.5226	1.21808	0.18924	52.3936	0.287
CL2436.Contig2	8.8861	0.948711	0.17868	50.6423	0.271
CL2437.Contig1	6.802	0.832637	0.23504	48.3105	0.333
CL2437.Contig2	16.2167	1.20996	0.23671	48.7748	0.341
CL244.Contig1	14.059	1.14795	0.1962	47.8502	0.245
CL244.Contig2	5.069	0.704922	0.22019	45.0969	0.238
CL2443.Contig1	1.7362	0.2396	0.18829	50.9025	0.289
CL2443.Contig2	0.1869	-0.728391	0.17264	50.5644	0.255
CL2444.Contig1	608.518	2.78427	0.21303	48.8518	0.266
CL2449.Contig1	77.7497	1.8907	0.21097	48.271	0.301
CL245.Contig1	2.2439	0.351003	0.31578	42.8581	0.361
CL245.Contig2	31.5482	1.49897	0.31425	42.3345	0.347
CL2450.Contig1	793.567	2.89958	0.38651	47.1288	0.453
CL2450.Contig2	97.5624	1.98928	0.37959	47.3847	0.45
CL2451.Contig1	80.8187	1.90751	0.30992	48.9259	0.384
CL2453.Contig1	15.0529	1.17762	0.27655	48.5797	0.369
CL2454.Contig1	0.3099	-0.508778	0.2471	50.1639	0.299
CL2454.Contig2	0.6338	-0.198048	0.2471	50.1639	0.299
CL2454.Contig3	0.2179	-0.661743	0.23496	49.4738	0.283
CL2457.Contig1	5664.58	3.75317	0.32526	48.959	0.431
CL2459.Contig1	4.4247	0.645884	0.31776	51.4383	0.475
CL2460.Contig1	1.5267	0.183754	0.1998	51.076	0.217
CL2460.Contig2	3.2498	0.511857	0.18418	48.817	0.273
CL2461.Contig1	19.2412	1.28423	0.41039	48.8862	0.474
CL2461.Contig2	154.672	2.18941	0.41039	48.8862	0.474
CL2462.Contig1	3.5897	0.555058	0.19755	51.2125	0.277
CL2465.Contig1	1.5657	0.194709	0.27618	52.4503	0.291
CL2465.Contig2	3.1944	0.504389	0.25481	51.3258	0.37
CL2465.Contig3	2.3409	0.369383	0.20309	50.645	0.324
CL247.Contig1	6.5585	0.816805	0.21261	49.7394	0.31
CL2470.Contig1	1.2221	0.0871067	0.19737	44.5584	0.223
CL2470.Contig2	0.8203	-0.0860273	0.19737	44.5584	0.223
CL2471.Contig1	2.2626	0.354608	0.16443	49.9903	0.293
CL2472.Contig1	3.8939	0.590385	0.21324	48.2404	0.263
CL2472.Contig2	0.0332	-1.47886	0.22972	49.8261	0.296
CL2475.Contig1	1.0085	0.0036759	0.25098	51.9752	0.434
CL2475.Contig2	0.5867	-0.231584	0.25098	51.9752	0.434
CL2476.Contig1	3.8545	0.585968	0.19659	50.0102	0.281
CL2477.Contig1	812.184	2.90965	0.41131	45.3292	0.507
CL2477.Contig2	132.419	2.12195	0.35701	48.3489	0.433
CL2481.Contig1	494.417	2.69409	0.3655	47.1425	0.35
CL2481.Contig2	990.493	2.99585	0.29233	47.058	0.266
CL2482.Contig1	0	#NUM!	0.23284	52.2724	0.294
CL2482.Contig2	1.6732	0.223548	0.24394	49.9763	0.287
CL2483.Contig1	8.0748	0.907132	0.18957	48.2553	0.279
CL2483.Contig2	0	#NUM!	0.19615	48.8195	0.239
CL2484.Contig1	19.0714	1.28038	0.18227	48.7757	0.218
CL2485.Contig1	16.1598	1.20844	0.2673	54.0766	0.364
CL2487.Contig1	0.9963	-0.00160987	0.26769	50.5622	0.378
CL2487.Contig2	0.3747	-0.426316	0.27891	50.2441	0.387
CL2495.Contig2	2.2389	0.350035	0.15877	48.2123	0.255
CL2497.Contig1	3.4369	0.536167	0.22524	52.7489	0.366
CL2498.Contig1	5.7204	0.757426	0.23565	49.1758	0.303
CL2498.Contig2	3.8109	0.581028	0.23565	49.1758	0.303
CL2499.Contig1	7.1062	0.851637	0.15755	49.2279	0.264
CL2499.Contig2	2.9754	0.473545	0.28273	51.7496	0.383
CL2501.Contig1	1.7658	0.246942	0.3216	50.8061	0.394
CL2501.Contig2	2.1482	0.332075	0.16338	48.7567	0.349
CL2503.Contig1	1.5013	0.176467	0.16369	49.9481	0.236
CL2503.Contig2	1.4273	0.154515	0.16277	52.3334	0.268
CL2503.Contig3	9.4212	0.974106	0.18887	48.2076	0.256
CL2504.Contig1	4.0948	0.612233	0.1925	53.8329	0.317
CL2505.Contig1	8.5679	0.932874	0.2536	48.4866	0.302
CL251.Contig1	7.4682	0.873216	0.21717	46.7122	0.267
CL251.Contig2	5.8266	0.765415	0.26652	49.3353	0.378
CL2511.Contig1	1.6976	0.229835	0.33421	49.992	0.263
CL2511.Contig2	5.5832	0.746883	0.35319	50.2571	0.271
CL2512.Contig1	7.2433	0.859936	0.36462	42.8318	0.424
CL2512.Contig2	1.7018	0.230909	0.36462	42.8318	0.424
CL2514.Contig1	12.0004	1.0792	0.22409	46.7093	0.24
CL2516.Contig1	2.3872	0.377889	0.13833	47.8613	0.242
CL2518.Contig1	0.2725	-0.564633	0.2041	51.0883	0.31
CL2518.Contig2	0.6487	-0.187956	0.2041	51.0883	0.31
CL2519.Contig1	2.61	0.416641	0.22804	49.9785	0.324
CL2519.Contig2	1.2203	0.0864666	0.20166	50.1694	0.245
CL2522.Contig1	18.2237	1.26064	0.17758	45.7325	0.249
CL2522.Contig2	5.3823	0.730968	0.20647	46.7577	0.247
CL2522.Contig3	8.0476	0.905666	0.19416	46.9494	0.254
CL2523.Contig1	4.4313	0.646531	0.16919	48.7702	0.258
CL2526.Contig1	3.1457	0.497717	0.26472	49.5434	0.315
CL2526.Contig2	0.7609	-0.118672	0.26472	49.5434	0.315
CL2530.Contig1	21.4528	1.33148	0.20142	44.2062	0.231
CL2530.Contig2	34.4163	1.53676	0.22909	47.6049	0.292
CL2531.Contig1	9.7908	0.990818	0.26265	51.5672	0.371
CL2532.Contig1	2.859	0.456214	0.20001	48.8889	0.224
CL2533.Contig1	3.3387	0.523577	0.18973	54.3059	0.395
CL2533.Contig2	0.1636	-0.786217	0.18417	56.079	0.391
CL2535.Contig1	6.5973	0.819366	0.32214	53.3742	0.457
CL2536.Contig1	11.0278	1.04249	0.21209	47.8933	0.279
CL2536.Contig2	4.3838	0.641851	0.25939	48.3128	0.297
CL2537.Contig1	1.269	0.103462	0.20994	50.2713	0.321
CL2540.Contig2	773.297	2.88835	0.40301	46.754	0.373
CL2541.Contig1	703.056	2.84699	0.28124	52.6848	0.39
CL2543.Contig1	1.5692	0.195678	0.17392	44.8559	0.168
CL2543.Contig2	0.1027	-0.98843	0.17392	44.8559	0.168
CL2547.Contig1	2.2082	0.344038	0.1999	46.4884	0.25
CL2547.Contig2	1.5566	0.192177	0.19443	46.4833	0.257
CL2548.Contig1	2.9747	0.473443	0.26347	47.1167	0.328
CL2548.Contig2	1.9888	0.298591	0.26347	47.1167	0.328
CL255.Contig1	1.6439	0.215875	0.21208	48.1422	0.205
CL255.Contig2	5.7916	0.762799	0.2015	47.9663	0.245
CL2550.Contig1	6.9946	0.844763	0.18732	48.9514	0.226
CL2552.Contig1	44.998	1.65319	0.20825	48.8052	0.254
CL2553.Contig1	1.7204	0.235629	0.20832	51.3984	0.291
CL2553.Contig2	0.4264	-0.370183	0.22064	52.7728	0.3
CL2554.Contig1	0.5066	-0.295335	0.18199	47.6436	0.249
CL2554.Contig2	0.1069	-0.971022	0.18386	47.532	0.251
CL2559.Contig2	950.453	2.97793	0.3383	46.0097	0.436
CL2560.Contig1	0.1579	-0.801618	0.21127	48.7095	0.295
CL2560.Contig2	0.3204	-0.494307	0.21352	48.766	0.3
CL2561.Contig1	3.5112	0.545456	0.24495	47.3916	0.28
CL2561.Contig2	0.2088	-0.68027	0.25452	48.0463	0.293
CL2563.Contig2	1.5117	0.179466	0.19043	53.5035	0.306
CL2564.Contig1	13.5954	1.13339	0.17685	50.2797	0.188
CL2566.Contig1	0.6113	-0.213746	0.2371	45.4181	0.269
CL2566.Contig2	0.2066	-0.68487	0.23583	45.3396	0.269
CL2572.Contig1	2.0411	0.309864	0.1916	51.0786	0.312
CL2575.Contig1	3.0731	0.487577	0.19232	48.6159	0.25
CL2575.Contig2	0.456	-0.341035	0.1801	48.4928	0.235
CL2576.Contig1	23.1756	1.36503	0.1944	51.9799	0.287
CL258.Contig1	11.6023	1.06454	0.20949	47.8815	0.302
CL2580.Contig1	2.7399	0.437735	0.24684	51.8154	0.333
CL2581.Contig1	5.5063	0.74086	0.19749	50.4319	0.315
CL2582.Contig1	5.5879	0.747249	0.17586	48.6113	0.238
CL2582.Contig2	0	#NUM!	0.18731	48.8374	0.257
CL2587.Contig1	3.0317	0.481686	0.20468	50.6115	0.237
CL2589.Contig1	43.819	1.64166	0.20713	48.3827	0.284
CL259.Contig1	1.8497	0.267101	0.22469	47.5667	0.223
CL259.Contig2	3.3315	0.52264	0.19053	49.2133	0.243
CL259.Contig3	2.9545	0.470484	0.23822	50.3888	0.264
CL259.Contig4	2.6362	0.420978	0.22193	53.6357	0.299
CL259.Contig5	2.6043	0.415691	0.18846	50.0569	0.234
CL2591.Contig1	6.102	0.785472	0.19708	49.2278	0.263
CL2593.Contig2	1.8788	0.273881	0.22457	53.9236	0.347
CL2594.Contig1	26.0548	1.41589	0.21623	48.5631	0.237
CL2594.Contig2	58.3949	1.76637	0.21623	48.5631	0.237
CL2599.Contig1	7.5684	0.879004	0.21808	47.852	0.304
CL2599.Contig2	0.7148	-0.145815	0.22343	51.731	0.374
CL26.Contig1	4.2561	0.629012	0.20978	50.3237	0.333
CL26.Contig4	1.7748	0.249149	0.22928	52.6402	0.456
CL260.Contig1	4.0513	0.607594	0.17997	46.1262	0.24
CL260.Contig2	14.784	1.16979	0.17993	47.7977	0.234
CL2600.Contig1	3.7493	0.57395	0.16862	47.0061	0.191
CL2600.Contig2	4.6022	0.662965	0.15864	46.7248	0.202
CL2605.Contig1	5.6692	0.753522	0.18178	47.7824	0.281
CL2605.Contig2	4.1815	0.621332	0.19839	50.6005	0.32
CL2606.Contig1	3.9319	0.594602	0.20143	49.4113	0.273
CL2606.Contig2	2.7516	0.439585	0.20143	49.4113	0.273
CL2608.Contig1	19.8758	1.29832	0.20367	46.4252	0.249
CL2611.Contig1	23.8073	1.37671	0.24966	52.3684	0.337
CL2614.Contig1	7.7038	0.886705	0.19832	47.4902	0.235
CL2614.Contig2	9.2629	0.966747	0.20509	48.1613	0.238
CL2615.Contig1	0.9027	-0.0444566	0.19404	47.2103	0.246
CL2615.Contig2	0.6772	-0.169283	0.20126	48.4607	0.261
CL2616.Contig1	16.4519	1.21622	0.11882	49.1258	0.237
CL2617.Contig1	3.057	0.485295	0.21719	51.1404	0.288
CL2617.Contig2	2.1649	0.335438	0.24017	53.3276	0.32
CL2619.Contig1	7.6737	0.885005	0.2224	47.6857	0.255
CL2619.Contig2	35.4419	1.54952	0.23346	44.9874	0.258
CL262.Contig1	3.5759	0.553385	0.22119	50.3729	0.28
CL2625.Contig1	1.8266	0.261643	0.20578	49.3192	0.322
CL2626.Contig1	5.8792	0.769318	0.16084	49.6641	0.255
CL2626.Contig2	7.9347	0.899531	0.17384	49.019	0.245
CL2627.Contig1	0.9996	-0.000173753	0.16109	49.4516	0.237
CL2628.Contig1	3.8824	0.5891	0.24506	51.3234	0.313
CL2628.Contig2	0.5951	-0.22541	0.2258	52.8418	0.259
CL2629.Contig1	3.7362	0.57243	0.17126	48.9818	0.188
CL2630.Contig1	8.411	0.924848	0.20296	50.9635	0.283
CL2631.Contig1	1.9879	0.298395	0.34464	51.0937	0.434
CL2632.Contig1	15.1242	1.17967	0.18303	51.5299	0.234
CL2632.Contig2	27.1444	1.43368	0.17871	46.8687	0.221
CL2634.Contig1	8.921	0.950414	0.17138	51.0422	0.342
CL2634.Contig2	7.1249	0.852779	0.18501	48.5972	0.351
CL2636.Contig1	5.8614	0.768001	0.15412	49.4589	0.209
CL2637.Contig1	5.0894	0.706667	0.21399	50.0071	0.277
CL2639.Contig1	3.9048	0.591599	0.21337	51.6259	0.262
CL2640.Contig1	8.0779	0.907298	0.18889	49.9257	0.268
CL2641.Contig1	13.5914	1.13326	0.14764	46.9982	0.205
CL2642.Contig1	2.699	0.431203	0.26059	45.4257	0.267
CL2642.Contig2	4.3922	0.642682	0.26351	45.1423	0.266
CL2643.Contig1	0	#NUM!	0.15531	50.5439	0.21
CL2643.Contig2	0.5814	-0.235525	0.15298	51.1113	0.202
CL2644.Contig1	4.5046	0.653656	0.31639	54.2034	0.551
CL2646.Contig1	0.2597	-0.585528	0.25446	54.4254	0.496
CL2646.Contig2	0.6713	-0.173083	0.26269	55.0085	0.51
CL2648.Contig1	1.7644	0.246597	0.16607	49.7808	0.243
CL2648.Contig2	4.7086	0.672892	0.19079	50.7435	0.247
CL2649.Contig1	2.3912	0.378616	0.16214	48.2167	0.263
CL265.Contig1	0	#NUM!	0.22249	47.3679	0.213
CL265.Contig2	0.078	-1.10791	0.2104	46.0672	0.233
CL265.Contig3	0	#NUM!	0.21915	47.5809	0.211
CL265.Contig4	0	#NUM!	0.21242	47.3717	0.234
CL2650.Contig1	9.6262	0.983455	0.15349	51.4927	0.26
CL2650.Contig2	7.8942	0.897308	0.15464	49.8959	0.217
CL2650.Contig3	20.0856	1.30288	0.18016	49.526	0.249
CL2655.Contig1	3.0467	0.48383	0.18508	49.2264	0.208
CL2656.Contig1	4.305	0.633973	0.19731	47.1819	0.277
CL2657.Contig1	1.3303	0.12395	0.26315	45.9052	0.294
CL2657.Contig2	0.6418	-0.1926	0.26117	46.1628	0.297
CL2658.Contig1	7.6427	0.883247	0.26811	49.7131	0.304
CL2658.Contig2	140.882	2.14886	0.26253	48.5802	0.246
CL2659.Contig1	88.384	1.94637	0.19362	46.7861	0.277
CL2660.Contig1	23.54	1.37181	0.29744	49.8127	0.267
CL2660.Contig2	2.5856	0.412561	0.2476	51.7214	0.294
CL2663.Contig1	4.9561	0.69514	0.24971	51.1436	0.332
CL2663.Contig2	1.2396	0.0932816	0.24971	51.1436	0.332
CL2664.Contig1	8.8889	0.948848	0.15218	47.9896	0.262
CL2665.Contig1	2.2303	0.348363	0.26631	49.4578	0.354
CL2665.Contig2	1.0906	0.0376655	0.26631	49.4578	0.354
CL2669.Contig1	6.8098	0.833134	0.22004	53.1761	0.442
CL2669.Contig2	0.434	-0.36251	0.19272	53.6404	0.462
CL267.Contig1	23.0976	1.36357	0.21225	48.9915	0.242
CL2670.Contig1	10.8268	1.0345	0.16406	44.4881	0.208
CL2670.Contig2	0.8324	-0.0796679	0.1676	45.4645	0.205
CL2675.Contig1	2.2412	0.350481	0.16702	50.0764	0.241
CL2676.Contig1	28.8415	1.46002	0.19296	50.1643	0.278
CL2679.Contig1	0.4473	-0.349401	0.16962	51.1854	0.246
CL2679.Contig2	1.4559	0.163132	0.16962	51.1854	0.246
CL268.Contig1	5.9285	0.772945	0.21986	46.984	0.289
CL2680.Contig1	2.4355	0.386588	0.18287	49.1431	0.211
CL2680.Contig2	2.3804	0.37665	0.17467	50.6161	0.268
CL2684.Contig1	5.3011	0.724366	0.18934	48.1967	0.231
CL2684.Contig2	0.118	-0.928118	0.18934	48.1967	0.231
CL2685.Contig1	8.599	0.934448	0.20661	50.6774	0.237
CL2688.Contig1	2.3755	0.375755	0.16782	50.0013	0.246
CL269.Contig1	1.6571	0.219349	0.32083	51.2426	0.345
CL2690.Contig1	9.5748	0.98113	0.24137	46.8255	0.303
CL2694.Contig1	3.3235	0.521596	0.21423	50.953	0.276
CL2694.Contig2	2.6395	0.421522	0.22461	52.4606	0.328
CL2696.Contig1	2.3768	0.375993	0.24616	52.6964	0.385
CL2697.Contig1	1.4825	0.170995	0.21904	50.7992	0.325
CL2698.Contig1	0.8467	-0.0722704	0.26658	43.2415	0.252
CL2698.Contig2	0.7419	-0.129655	0.32605	44.4689	0.355
CL270.Contig1	3.2381	0.51029	0.15455	50.9353	0.25
[truncated: 18,580 more rows]
