# Supplementary material for: The de novo Transcriptome and Its Analysis in the Worldwide Vegetable Pest, Delia antiqua (Diptera: Anthomyiidae)
Source: G3 (Bethesda). 2014 Mar 10;4(5):851–9. doi: 10.1534/g3.113.009779 (PMC4025484; doi:10.1534/g3.113.009779)
Supplement: Supporting Information [file supp_g3.113.009779_FileS6.xls]

## Sheet: Sheet1
Additional file 6. SSR identification of D. antiqua unigenes.
Unigene ID	Length of unigene	SSR number within the unigene	Length of motif	Motif sequence	Number of repeats	Length of SSR	Start position	End position
CL105.Contig1	1435	1	3	GTT	5	15	1073	1087
CL130.Contig1	1733	1	3	TTG	5	15	29	43
CL130.Contig1	1733	2	3	TGG	5	15	554	568
CL130.Contig2	1726	1	3	TTG	5	15	29	43
CL130.Contig2	1726	2	3	TGG	5	15	554	568
CL130.Contig3	1703	1	3	TTG	5	15	29	43
CL130.Contig3	1703	2	3	TGG	5	15	554	568
CL130.Contig4	1696	1	3	TTG	5	15	29	43
CL130.Contig4	1696	2	3	TGG	5	15	554	568
CL168.Contig2	2599	1	3	ACA	5	15	950	964
CL168.Contig5	1798	1	3	ACA	5	15	950	964
CL168.Contig7	4486	1	3	ACA	5	15	950	964
CL168.Contig9	3904	1	3	ACA	5	15	950	964
CL168.Contig12	3181	1	3	ACA	5	15	950	964
CL168.Contig13	3103	1	3	ACA	5	15	950	964
CL187.Contig1	1031	1	3	AGG	5	15	229	243
CL187.Contig2	1013	1	2	AC	6	12	247	258
CL220.Contig1	1395	1	2	TC	6	12	134	145
CL220.Contig1	1395	2	3	TTG	5	15	15	29
CL220.Contig2	1377	1	2	TC	6	12	134	145
CL220.Contig2	1377	2	3	TTG	5	15	15	29
CL318.Contig1	1476	1	2	CA	6	12	117	128
CL318.Contig2	1455	1	2	CA	6	12	117	128
CL318.Contig3	1365	1	2	CA	6	12	117	128
CL318.Contig4	1344	1	2	CA	6	12	117	128
CL331.Contig1	2238	1	3	GAT	5	15	1981	1995
CL331.Contig2	2192	1	3	GAT	5	15	1935	1949
CL346.Contig1	1195	1	2	TA	7	14	524	537
CL445.Contig2	1764	1	4	GAGT	5	20	190	209
CL498.Contig1	2043	1	3	TGC	5	15	1413	1427
CL498.Contig2	2022	1	3	TGC	5	15	1413	1427
CL518.Contig1	2327	1	3	CAT	5	15	385	399
CL552.Contig1	1166	1	3	CAG	5	15	533	547
CL602.Contig1	3188	1	3	CAT	5	15	1726	1740
CL602.Contig2	2940	1	3	CAT	5	15	1726	1740
CL688.Contig2	1708	1	3	AAT	8	24	1	24
CL753.Contig1	1395	1	3	TGT	5	15	14	28
CL753.Contig2	1362	1	3	TGT	5	15	14	28
CL767.Contig2	1245	1	3	CGT	5	15	892	906
CL767.Contig2	1245	2	3	CGT	5	15	1216	1230
CL791.Contig1	1576	1	2	AG	7	14	180	193
CL802.Contig3	3801	1	3	CTG	5	15	3743	3757
CL802.Contig4	3676	1	3	CTG	5	15	3618	3632
CL835.Contig1	1508	1	3	TGT	5	15	1082	1096
CL867.Contig1	2829	1	3	CCA	5	15	430	444
CL888.Contig1	2134	1	3	TTG	5	15	1810	1824
CL888.Contig2	1866	1	3	TTG	5	15	1542	1556
CL893.Contig1	3278	1	3	TGC	5	15	3075	3089
CL928.Contig1	1523	1	3	TGA	5	15	1075	1089
CL928.Contig2	1486	1	3	TGA	5	15	1075	1089
CL931.Contig1	2842	1	3	TCA	5	15	619	633
CL931.Contig2	2330	1	3	TCA	6	18	5	22
CL931.Contig2	2330	2	3	CAT	5	15	108	122
CL983.Contig1	1235	1	3	CAA	5	15	392	406
CL983.Contig1	1235	2	3	AAT	5	15	890	904
CL983.Contig2	1123	1	3	CAA	5	15	280	294
CL983.Contig2	1123	2	3	AAT	5	15	778	792
CL1091.Contig1	3020	1	3	GCA	5	15	2217	2231
CL1091.Contig2	3038	1	3	GCA	5	15	2235	2249
CL1098.Contig1	4122	1	2	TG	6	12	146	157
CL1098.Contig2	4047	1	2	TG	6	12	146	157
CL1371.Contig2	1959	1	2	TC	6	12	509	520
CL1381.Contig1	1259	1	3	CTG	5	15	395	409
CL1392.Contig1	1554	1	3	GTT	5	15	1538	1552
CL1392.Contig2	1020	1	3	GTT	5	15	1004	1018
CL1453.Contig1	1163	1	4	AACC	4	16	1123	1138
CL1453.Contig2	1161	1	4	AACC	4	16	1121	1136
CL1481.Contig3	1615	1	3	GAA	6	18	1538	1555
CL1504.Contig1	1196	1	3	GAT	5	15	1072	1086
CL1504.Contig2	1040	1	3	GAT	5	15	916	930
CL1553.Contig1	2287	1	3	GTT	5	15	1818	1832
CL1580.Contig1	5656	1	4	TTTA	6	24	1	24
CL1580.Contig2	5421	1	4	TTTA	6	24	1	24
CL1604.Contig1	1667	1	3	CAA	5	15	202	216
CL1604.Contig2	1659	1	3	CAA	5	15	194	208
CL1604.Contig3	1647	1	3	CAA	5	15	182	196
CL1610.Contig1	1772	1	3	GCT	5	15	856	870
CL1610.Contig2	1754	1	3	GCT	5	15	856	870
CL1610.Contig3	1739	1	3	GCT	5	15	823	837
CL1610.Contig4	1721	1	3	GCT	5	15	823	837
CL1734.Contig1	2275	1	3	CAA	5	15	1700	1714
CL1767.Contig1	1427	1	3	CAA	5	15	1412	1426
CL1798.Contig1	3151	1	3	GGT	5	15	2045	2059
CL1798.Contig2	3133	1	3	GGT	5	15	2027	2041
CL1839.Contig1	1211	1	3	ACC	6	18	752	769
CL1866.Contig1	1019	1	3	TTG	5	15	223	237
CL1866.Contig1	1019	2	3	CTG	5	15	661	675
CL1906.Contig1	1734	1	3	GTC	5	15	309	323
CL1912.Contig1	2605	1	3	CCA	5	15	430	444
CL1912.Contig2	2584	1	3	CCA	5	15	430	444
CL1923.Contig1	1854	1	3	ACA	5	15	1650	1664
CL1923.Contig2	1716	1	3	ACA	5	15	1512	1526
CL1930.Contig1	2051	1	3	CAA	5	15	1959	1973
CL1930.Contig2	2020	1	3	CAA	5	15	1928	1942
CL1930.Contig3	1973	1	3	CAA	5	15	1881	1895
CL1941.Contig1	1025	1	3	GTC	5	15	960	974
CL1981.Contig1	4149	1	3	TTG	5	15	3402	3416
CL1981.Contig2	4047	1	3	TTG	5	15	3300	3314
CL2057.Contig1	1048	1	3	TCA	5	15	619	633
CL2157.Contig1	1631	1	2	GA	6	12	1485	1496
CL2157.Contig2	1022	1	2	GA	6	12	876	887
CL2159.Contig1	1329	1	3	GAG	5	15	1279	1293
CL2159.Contig2	1182	1	3	GAG	5	15	1132	1146
CL2188.Contig2	3081	1	3	CAA	5	15	319	333
CL2203.Contig1	1586	1	2	CA	6	12	421	432
CL2203.Contig1	1586	2	2	GT	6	12	523	534
CL2203.Contig2	1542	1	2	CA	6	12	377	388
CL2203.Contig2	1542	2	2	GT	6	12	479	490
CL2247.Contig1	2642	1	3	TGT	5	15	1312	1326
CL2247.Contig2	2660	1	3	TGT	5	15	1312	1326
CL2266.Contig1	1166	1	3	GAA	6	18	771	788
CL2266.Contig2	1139	1	3	GAA	6	18	771	788
CL2270.Contig2	1133	1	3	CAT	6	18	512	529
CL2271.Contig1	2896	1	3	GTT	6	18	191	208
CL2271.Contig1	2896	2	3	GAT	6	18	2713	2730
CL2271.Contig2	2722	1	3	GTT	6	18	191	208
CL2323.Contig1	1457	1	3	ATG	5	15	784	798
CL2360.Contig1	1282	1	2	CT	7	14	293	306
CL2387.Contig1	1620	1	3	ATC	5	15	1111	1125
CL2615.Contig1	1117	1	3	TGC	7	21	178	198
CL2646.Contig1	1519	1	3	GAA	5	15	609	623
CL2646.Contig2	1502	1	3	GAA	5	15	592	606
Unigene122	1713	1	3	CAT	5	15	974	988
Unigene145	2669	1	3	GGT	6	18	20	37
Unigene145	2669	2	3	TGG	5	15	247	261
Unigene161	1087	1	3	GTT	5	15	802	816
Unigene210	4544	1	3	AAC	5	15	4464	4478
Unigene259	1888	1	3	TTG	5	15	374	388
Unigene291	2388	1	2	TG	6	12	115	126
Unigene462	1074	1	3	ACT	5	15	337	351
Unigene462	1074	2	3	AGT	5	15	724	738
Unigene473	2211	1	3	TTC	5	15	2157	2171
Unigene569	1450	1	3	TTA	5	15	654	668
Unigene691	2369	1	3	GTT	7	21	1277	1297
Unigene710	1838	1	3	ATT	5	15	1370	1384
Unigene715	1603	1	3	AAC	5	15	831	845
Unigene777	1496	1	3	CTA	6	18	1224	1241
Unigene778	1000	1	4	AAAC	4	16	909	924
Unigene821	1498	1	3	GTT	5	15	8	22
Unigene834	1857	1	3	CAA	5	15	363	377
Unigene834	1857	2	3	CAA	5	15	1299	1313
Unigene835	1607	1	3	CAA	5	15	363	377
Unigene856	1237	1	3	AAC	5	15	602	616
Unigene856	1237	2	3	GGT	5	15	760	774
Unigene911	3087	1	3	AAG	5	15	1346	1360
Unigene1041	1631	1	3	GAT	5	15	671	685
Unigene1074	1200	1	3	CAA	5	15	919	933
Unigene1122	1835	1	2	AG	7	14	1604	1617
Unigene1178	1660	1	4	GATA	4	16	215	230
Unigene1186	1677	1	3	TTG	5	15	107	121
Unigene1187	1322	1	3	ACC	5	15	501	515
Unigene1209	1597	1	3	TGG	5	15	642	656
Unigene1330	1327	1	2	GA	6	12	1141	1152
Unigene1354	1078	1	2	TG	6	12	104	115
Unigene1402	3389	1	3	TGT	5	15	165	179
Unigene1423	1304	1	3	TTG	7	21	401	421
Unigene1433	2807	1	3	ACA	5	15	2	16
Unigene1480	5024	1	3	GTT	5	15	400	414
Unigene1480	5024	2	3	TCT	5	15	1272	1286
Unigene1514	1100	1	3	TGG	5	15	798	812
Unigene1535	2378	1	3	CCA	5	15	443	457
Unigene1551	2205	1	3	TTG	5	15	1270	1284
Unigene1672	1365	1	3	TCA	5	15	320	334
Unigene1702	2231	1	2	CA	6	12	161	172
Unigene1702	2231	2	3	TCT	5	15	1275	1289
Unigene1766	1153	1	2	AT	7	14	880	893
Unigene1904	1824	1	3	TGT	6	18	56	73
Unigene1927	1950	1	3	TGG	6	18	457	474
Unigene1934	3418	1	3	TGT	5	15	365	379
Unigene1934	3418	2	3	CCT	5	15	1235	1249
Unigene1942	1008	1	3	ACC	5	15	919	933
Unigene1995	1245	1	3	CAA	5	15	716	730
Unigene2000	1153	1	3	ACC	5	15	200	214
Unigene2001	2379	1	3	CAA	5	15	825	839
Unigene2072	1211	1	3	GAT	5	15	866	880
Unigene2073	1548	1	2	TG	6	12	900	911
Unigene2073	1548	2	3	GTT	5	15	765	779
Unigene2085	2859	1	3	TGG	5	15	210	224
Unigene2103	1697	1	3	GTT	7	21	1	21
Unigene2108	1824	1	3	CTT	5	15	149	163
Unigene2124	1299	1	3	AAC	5	15	889	903
Unigene2164	1702	1	3	CAA	5	15	804	818
Unigene2201	1907	1	3	TTG	5	15	1612	1626
Unigene2258	1196	1	3	TGG	5	15	413	427
Unigene2271	2561	1	2	TC	6	12	2506	2517
Unigene2275	1397	1	3	TTC	5	15	1066	1080
Unigene2285	1910	1	2	AT	6	12	1805	1816
Unigene2302	2358	1	3	CAC	6	18	1259	1276
Unigene2307	1728	1	3	CCA	6	18	1377	1394
Unigene2317	1092	1	3	GTT	5	15	182	196
Unigene2378	1497	1	3	GAT	5	15	1348	1362
Unigene2402	1278	1	2	TG	6	12	1031	1042
Unigene2430	1224	1	3	CCA	5	15	468	482
Unigene2491	1149	1	3	TTA	5	15	524	538
Unigene2516	1415	1	3	GTG	5	15	1154	1168
Unigene2534	1611	1	3	GAA	6	18	898	915
Unigene2557	1174	1	3	CAC	5	15	253	267
Unigene2582	1538	1	2	TG	9	18	187	204
Unigene2600	1525	1	2	TG	6	12	1313	1324
Unigene2697	1311	1	3	TGT	5	15	178	192
Unigene2816	1102	1	3	TTG	5	15	830	844
Unigene2875	1258	1	3	TGG	6	18	403	420
Unigene2918	3297	1	3	TGC	5	15	3094	3108
Unigene2937	1765	1	3	CAA	5	15	1310	1324
Unigene2983	3375	1	3	TCT	5	15	2647	2661
Unigene3062	1275	1	3	CCA	5	15	186	200
Unigene3073	2890	1	3	GCA	5	15	846	860
Unigene3133	1162	1	3	ATG	5	15	1051	1065
Unigene3135	1030	1	2	AC	6	12	82	93
Unigene3143	1684	1	2	TG	6	12	67	78
Unigene3146	1774	1	2	GT	6	12	1501	1512
Unigene3188	1966	1	3	GCT	5	15	825	839
Unigene3382	1937	1	4	TGAT	4	16	23	38
Unigene3478	1463	1	2	CA	6	12	1218	1229
Unigene3499	1107	1	3	CAA	5	15	744	758
Unigene3507	2797	1	3	ACA	5	15	2572	2586
Unigene3516	1716	1	2	GA	6	12	745	756
Unigene3516	1716	2	3	AGA	5	15	967	981
Unigene3517	1233	1	3	CAA	7	21	548	568
Unigene3534	1924	1	3	GGT	5	15	316	330
Unigene3546	3831	1	3	GTG	5	15	1260	1274
Unigene3616	1648	1	3	TTA	5	15	1373	1387
Unigene3632	1215	1	3	CAG	5	15	425	439
Unigene3688	4287	1	2	TC	6	12	178	189
Unigene3746	2114	1	3	AGA	5	15	644	658
Unigene3762	1130	1	3	AGT	5	15	471	485
Unigene3902	2369	1	3	TTG	5	15	752	766
Unigene3927	1190	1	3	TGC	6	18	1164	1181
Unigene3929	2334	1	3	TGA	6	18	1732	1749
Unigene3930	2257	1	3	TTG	7	21	117	137
Unigene3994	1210	1	3	TGA	5	15	541	555
Unigene4009	1050	1	3	TTG	5	15	483	497
Unigene4016	2380	1	3	GTG	5	15	550	564
Unigene4018	1405	1	3	CAA	5	15	66	80
Unigene4114	1143	1	3	AAT	5	15	235	249
Unigene4114	1143	2	3	CAA	5	15	1117	1131
Unigene4199	2385	1	2	TG	6	12	852	863
Unigene4199	2385	2	3	TGT	5	15	1329	1343
Unigene4331	1280	1	3	TGC	5	15	397	411
Unigene4340	1716	1	3	CTA	6	18	1407	1424
Unigene4351	1167	1	2	CA	7	14	1039	1052
Unigene4359	3062	1	3	AGC	5	15	400	414
Unigene4372	1323	1	3	GAT	5	15	498	512
Unigene4446	1287	1	2	AT	7	14	871	884
Unigene4458	1239	1	3	GTG	5	15	689	703
Unigene4458	1239	2	3	TGT	5	15	739	753
Unigene4540	3000	1	2	GT	6	12	2794	2805
Unigene4604	1484	1	3	ATC	5	15	517	531
Unigene4620	2960	1	3	AGG	5	15	1080	1094
Unigene4620	2960	2	4	GTTG	4	16	232	247
Unigene4624	1909	1	3	CCA	5	15	1349	1363
Unigene4654	3125	1	2	GT	7	14	99	112
Unigene4748	1413	1	3	TGA	5	15	202	216
Unigene4748	1413	2	3	TGG	5	15	932	946
Unigene4809	1063	1	2	GA	6	12	1040	1051
Unigene4985	2172	1	3	ATT	5	15	2133	2147
Unigene5053	1219	1	3	GAC	5	15	365	379
Unigene5094	2571	1	3	TAT	5	15	1016	1030
Unigene5095	2015	1	3	CCA	5	15	686	700
Unigene5154	1039	1	3	GAT	5	15	879	893
Unigene5162	1410	1	3	TGT	8	24	1387	1410
Unigene5177	2530	1	3	GAT	5	15	2236	2250
Unigene5189	1288	1	3	ATG	5	15	191	205
Unigene5200	4117	1	3	AAC	7	21	85	105
Unigene5200	4117	2	3	TTG	7	21	4011	4031
Unigene5247	1838	1	3	ATG	6	18	1073	1090
Unigene5247	1838	2	3	AGC	5	15	1519	1533
Unigene5297	1109	1	3	ATG	6	18	180	197
Unigene5338	1414	1	3	AAC	7	21	1392	1412
Unigene5349	1209	1	3	TGA	5	15	909	923
Unigene5381	1783	1	3	AGT	5	15	706	720
Unigene5381	1783	2	3	GCA	5	15	749	763
Unigene5487	1792	1	3	TGC	6	18	6	23
Unigene5620	1715	1	3	TTG	5	15	1466	1480
Unigene5687	1873	1	2	TG	6	12	44	55
Unigene5731	1527	1	3	GGT	5	15	870	884
Unigene5745	2595	1	3	GCT	5	15	1292	1306
Unigene5790	1187	1	3	CAG	5	15	891	905
Unigene5871	1502	1	3	TTG	5	15	350	364
Unigene5885	1130	1	3	TGT	5	15	955	969
Unigene5955	1498	1	2	GT	6	12	92	103
Unigene5964	1334	1	3	GTC	5	15	550	564
Unigene5981	1074	1	3	TTC	5	15	213	227
Unigene6000	1413	1	3	ATT	5	15	382	396
Unigene6001	1419	1	3	GAT	5	15	337	351
Unigene6043	1720	1	3	AAC	5	15	308	322
Unigene6044	2557	1	3	ATC	5	15	2480	2494
Unigene6112	1523	1	2	AT	7	14	100	113
Unigene6285	1493	1	2	CT	6	12	1368	1379
Unigene6285	1493	2	3	CAC	5	15	1144	1158
Unigene6337	1501	1	3	AAT	5	15	538	552
Unigene6340	1179	1	3	TGG	5	15	512	526
Unigene6374	1114	1	3	CAA	6	18	651	668
Unigene6454	1515	1	3	TAA	5	15	182	196
Unigene6483	1295	1	3	CTG	5	15	1188	1202
Unigene6567	2125	1	3	CAA	6	18	151	168
Unigene6609	1589	1	3	TCA	5	15	1317	1331
Unigene6756	1244	1	2	AC	6	12	190	201
Unigene6802	1083	1	3	CCA	5	15	454	468
Unigene6824	1271	1	3	ACA	5	15	1	15
Unigene6824	1271	2	3	AAC	5	15	266	280
Unigene6824	1271	3	3	CAA	6	18	525	542
Unigene6875	1538	1	3	CAA	5	15	1521	1535
Unigene6998	2188	1	3	GAT	5	15	990	1004
Unigene7112	1082	1	2	CT	6	12	965	976
Unigene7293	1446	1	3	GGT	5	15	201	215
Unigene7300	1519	1	3	TGT	5	15	10	24
Unigene7303	1235	1	3	TTC	5	15	798	812
Unigene7355	1008	1	3	ATT	5	15	321	335
Unigene7361	1479	1	3	TTC	5	15	1455	1469
Unigene7633	1127	1	3	CTG	5	15	951	965
Unigene7639	1013	1	3	TGT	5	15	181	195
Unigene7693	1318	1	3	TGT	5	15	97	111
Unigene7722	1012	1	3	TTG	5	15	427	441
Unigene7771	1306	1	3	GAT	5	15	218	232
Unigene7800	1207	1	3	CAA	5	15	106	120
Unigene7845	1425	1	3	TTG	5	15	1162	1176
Unigene7898	2266	1	3	CAA	8	24	2243	2266
Unigene7972	1081	1	3	ATC	5	15	265	279
Unigene8064	1319	1	3	GAT	6	18	713	730
Unigene8219	1065	1	3	ACT	6	18	227	244
Unigene8425	1675	1	3	CCA	5	15	735	749
Unigene8486	1028	1	3	AAC	5	15	898	912
Unigene8544	1195	1	2	CA	6	12	1036	1047
Unigene8712	1437	1	3	TCA	5	15	182	196
Unigene9158	1868	1	3	TCA	6	18	389	406
Unigene9297	1851	1	3	TTA	5	15	1761	1775
Unigene9371	1128	1	3	TAT	5	15	457	471
Unigene9371	1128	2	3	CAT	5	15	772	786
Unigene9438	1025	1	3	GGT	6	18	18	35
Unigene9510	1567	1	3	CAA	5	15	393	407
Unigene9534	1317	1	3	CAT	5	15	1212	1226
Unigene9581	1321	1	3	AGC	5	15	178	192
Unigene9771	2492	1	2	TG	8	16	2475	2490
Unigene9819	1493	1	3	CAA	6	18	952	969
Unigene9819	1493	2	3	TAA	5	15	1437	1451
Unigene9966	1352	1	3	GTG	6	18	388	405
Unigene10018	1153	1	3	GAT	5	15	442	456
Unigene10018	1153	2	3	TGT	6	18	753	770
Unigene10092	1472	1	3	TCA	5	15	898	912
Unigene10224	1250	1	3	ACA	5	15	1197	1211
Unigene10231	1444	1	3	TTG	5	15	786	800
Unigene10245	1189	1	3	TAT	5	15	732	746
Unigene10339	1462	1	3	TGT	5	15	1095	1109
Unigene10410	1136	1	3	TTG	6	18	1	18
Unigene11061	1470	1	2	AC	7	14	1391	1404
Unigene11091	1072	1	3	ATG	5	15	770	784
Unigene11595	1489	1	3	CAA	5	15	1047	1061
Unigene12600	1469	1	3	CCA	5	15	718	732
Unigene12657	1028	1	3	TCA	5	15	383	397
Unigene13040	1530	1	3	AGC	5	15	918	932
Unigene13933	1445	1	3	TTG	5	15	656	670
